# Supplementary material for: Starvation to Glucose Reprograms Development of Neurovascular Unit in Embryonic Retinal Cells
Source: Front Cell Dev Biol. 2021 Nov 18;9:726852. doi: 10.3389/fcell.2021.726852 (PMC8636675; doi:10.3389/fcell.2021.726852)
Supplement: Supplementary file 2 [file Table1.XLSX]

## Sheet: S1-DEgenes
Ensembl ID	length	entrez	Symbol	logFC	logCPM	F	PValue	FDR	description	biotype	HumanEntrez
ENSMUSG00000062168	252	237178	Ppef1	2.19087	2.44208	144.635	7.09388e-09	6.04694e-05	protein phosphatase with EF hand calcium-binding domain 1 [Source:MGI Symbol;Acc:MGI:1097157]	protein_coding	5475
ENSMUSG00000035000	5268	13482	Dpp4	2.42734	1.92843	140.893	8.4216e-09	6.04694e-05	dipeptidylpeptidase 4 [Source:MGI Symbol;Acc:MGI:94919]	protein_coding	1803
ENSMUSG00000036144	2360	17286	Meox2	2.91742	2.45566	137.503	9.87383e-09	6.04694e-05	mesenchyme homeobox 2 [Source:MGI Symbol;Acc:MGI:103219]	protein_coding	4223
ENSMUSG00000025140	1861	209027	Pycr1	1.48475	3.79402	136.16	1.05265e-08	6.04694e-05	pyrroline-5-carboxylate reductase 1 [Source:MGI Symbol;Acc:MGI:2384795]	protein_coding	5831
ENSMUSG00000033826	14583	13417	Dnah8	1.61162	1.78856	119.705	2.42515e-08	9.91818e-05	dynein, axonemal, heavy chain 8 [Source:MGI Symbol;Acc:MGI:107714]	protein_coding	1769
ENSMUSG00000075042	1967	#N/A	4930431P03Rik	2.60716	1.83288	118.49	2.58983e-08	9.91818e-05	RIKEN cDNA 4930431P03 gene [Source:MGI Symbol;Acc:MGI:1921145]	processed_transcript	#N/A
ENSMUSG00000047996	3964	546336	Prrg1	1.24703	3.48107	104.738	5.69799e-08	0.000187041	proline rich Gla (G-carboxyglutamic acid) 1 [Source:MGI Symbol;Acc:MGI:1917364]	protein_coding	5638
ENSMUSG00000027695	4849	18805	Pld1	0.997361	3.25203	98.9722	8.15402e-08	0.000234204	phospholipase D1 [Source:MGI Symbol;Acc:MGI:109585]	protein_coding	5337
ENSMUSG00000031490	1997	13685	Eif4ebp1	1.27935	4.74845	101.197	9.36816e-08	0.000239179	eukaryotic translation initiation factor 4E binding protein 1 [Source:MGI Symbol;Acc:MGI:103267]	protein_coding	1978
ENSMUSG00000032419	4679	76365	Tbx18	1.4107	3.17626	93.1778	1.1914e-07	0.000246954	T-box18 [Source:MGI Symbol;Acc:MGI:1923615]	protein_coding	9096
ENSMUSG00000032011	1735	21838	Thy1	1.60277	3.30011	92.6365	1.23566e-07	0.000246954	thymus cell antigen 1, theta [Source:MGI Symbol;Acc:MGI:98747]	protein_coding	7070
ENSMUSG00000069516	1316	17105	Lyz2	-1.34432	5.39519	104.954	1.28969e-07	0.000246954	lysozyme 2 [Source:MGI Symbol;Acc:MGI:96897]	protein_coding	#N/A
ENSMUSG00000090709	2867	#N/A	Gm17173	3.89654	0.219395	90.5876	1.42102e-07	0.000251171	predicted gene 17173 [Source:MGI Symbol;Acc:MGI:4938000]	antisense_RNA	#N/A
ENSMUSG00000067818	1128	98932	Myl9	1.15868	4.46298	88.7923	1.60983e-07	0.00026422	myosin, light polypeptide 9, regulatory [Source:MGI Symbol;Acc:MGI:2138915]	protein_coding	#N/A
ENSMUSG00000045005	6915	14367	Fzd5	-0.858479	4.9837	87.5498	1.75727e-07	0.00026919	frizzled class receptor 5 [Source:MGI Symbol;Acc:MGI:108571]	protein_coding	7855
ENSMUSG00000029061	1434	26561	Mmp23	1.87997	2.22629	85.9175	1.97495e-07	0.000280322	matrix metallopeptidase 23 [Source:MGI Symbol;Acc:MGI:1347361]	protein_coding	8510
ENSMUSG00000027955	6729	68659	Fam198b	1.77415	3.828	95.5503	2.07393e-07	0.000280322	family with sequence similarity 198, member B [Source:MGI Symbol;Acc:MGI:1915909]	protein_coding	51313
ENSMUSG00000084883	4298	668158	Ccdc85c	-0.617323	6.30376	82.0267	2.62967e-07	0.000307152	coiled-coil domain containing 85C [Source:MGI Symbol;Acc:MGI:3644008]	protein_coding	317762
ENSMUSG00000024691	386	107373	Fam111a	0.960272	3.66811	81.5545	2.72481e-07	0.000307152	family with sequence similarity 111, member A [Source:MGI Symbol;Acc:MGI:1915508]	protein_coding	63901
ENSMUSG00000056116	3062	15039	H2-T22	1.37816	3.5246	80.0081	3.06501e-07	0.000307152	histocompatibility 2, T region locus 22 [Source:MGI Symbol;Acc:MGI:95956]	protein_coding	#N/A
ENSMUSG00000020846	3512	76566	Rflnb	1.62132	3.00415	79.7493	3.12654e-07	0.000307152	refilin B [Source:MGI Symbol;Acc:MGI:1923816]	protein_coding	359845
ENSMUSG00000026473	2792	14645	Glul	-0.479565	6.97333	79.7426	3.12815e-07	0.000307152	glutamate-ammonia ligase (glutamine synthetase) [Source:MGI Symbol;Acc:MGI:95739]	protein_coding	2752
ENSMUSG00000017639	677	268451	Rab11fip4	-0.627242	5.4099	79.2812	3.24145e-07	0.000307152	RAB11 family interacting protein 4 (class II) [Source:MGI Symbol;Acc:MGI:2442920]	protein_coding	84440
ENSMUSG00000031026	9250	330627	Trim66	1.44224	3.12122	78.6524	3.40351e-07	0.000307152	tripartite motif-containing 66 [Source:MGI Symbol;Acc:MGI:2152406]	protein_coding	9866
ENSMUSG00000020620	7423	27404	Abca8b	0.942474	3.57226	78.488	3.44736e-07	0.000307152	ATP-binding cassette, sub-family A (ABC1), member 8b [Source:MGI Symbol;Acc:MGI:1351668]	protein_coding	10351
ENSMUSG00000000120	3446	18053	Ngfr	0.973222	4.42538	78.3839	3.47548e-07	0.000307152	nerve growth factor receptor (TNFR superfamily, member 16) [Source:MGI Symbol;Acc:MGI:97323]	protein_coding	4804
ENSMUSG00000021069	2825	110095	Pygl	1.20072	2.12912	77.2039	3.81314e-07	0.000324512	liver glycogen phosphorylase [Source:MGI Symbol;Acc:MGI:97829]	protein_coding	5836
ENSMUSG00000030772	3359	50781	Dkk3	-0.580608	7.36998	74.208	4.8521e-07	0.000398184	dickkopf WNT signaling pathway inhibitor 3 [Source:MGI Symbol;Acc:MGI:1354952]	protein_coding	27122
ENSMUSG00000029563	2877	114142	Foxp2	1.33622	4.43616	79.5713	5.5509e-07	0.000437992	forkhead box P2 [Source:MGI Symbol;Acc:MGI:2148705]	protein_coding	93986
ENSMUSG00000030674	2050	67375	Qprt	2.36776	0.799411	72.0966	5.77906e-07	0.000437992	quinolinate phosphoribosyltransferase [Source:MGI Symbol;Acc:MGI:1914625]	protein_coding	#N/A
ENSMUSG00000079481	2445	100042480	Nhsl2	0.867857	3.49072	71.8317	5.90902e-07	0.000437992	NHS-like 2 [Source:MGI Symbol;Acc:MGI:3645090]	protein_coding	392490
ENSMUSG00000095304	1555	211623	Plac9a	3.443	0.331621	70.9004	6.39314e-07	0.00044048	placenta specific 9a [Source:MGI Symbol;Acc:MGI:2663998]	protein_coding	219348
ENSMUSG00000089255	128	337	Snora78	-0.87174	3.86385	70.7339	6.48438e-07	0.00044048	small nucleolar RNA, H/ACA box 7 [Source:MGI Symbol;Acc:MGI:4360056]	snoRNA	#N/A
ENSMUSG00000001493	2228	17285	Meox1	2.86581	3.14571	89.2238	6.51768e-07	0.00044048	mesenchyme homeobox 1 [Source:MGI Symbol;Acc:MGI:103220]	protein_coding	4222
ENSMUSG00000029570	2305	16848	Lfng	-0.822067	3.23762	68.4997	7.86409e-07	0.000516289	LFNG O-fucosylpeptide 3-beta-N-acetylglucosaminyltransferase [Source:MGI Symbol;Acc:MGI:1095413]	protein_coding	3955
ENSMUSG00000042978	4109	104175	Sbk1	-0.483087	7.20122	67.5506	8.54938e-07	0.000537804	SH3-binding kinase 1 [Source:MGI Symbol;Acc:MGI:2135937]	protein_coding	388228
ENSMUSG00000040812	3778	271813	Agbl2	1.36164	1.8447	67.4057	8.65991e-07	0.000537804	ATP/GTP binding protein-like 2 [Source:MGI Symbol;Acc:MGI:2443254]	protein_coding	79841
ENSMUSG00000025044	1424	20288	Msr1	-1.52002	0.908805	66.3369	9.52715e-07	0.000571935	macrophage scavenger receptor 1 [Source:MGI Symbol;Acc:MGI:98257]	protein_coding	4481
ENSMUSG00000006611	2458	15216	Hfe	1.49888	2.57258	65.9206	9.8915e-07	0.000571935	hemochromatosis [Source:MGI Symbol;Acc:MGI:109191]	protein_coding	3077
ENSMUSG00000027078	1560	56791	Ube2l6	1.07685	3.09635	65.8485	9.95621e-07	0.000571935	ubiquitin-conjugating enzyme E2L 6 [Source:MGI Symbol;Acc:MGI:1914500]	protein_coding	9246
ENSMUSG00000031146	1157	18824	Plp2	2.05683	3.41183	77.2103	1.02399e-06	0.000573883	proteolipid protein 2 [Source:MGI Symbol;Acc:MGI:1298382]	protein_coding	5355
ENSMUSG00000032492	2201	19228	Pth1r	1.518	1.87553	64.7736	1.09802e-06	0.000575799	parathyroid hormone 1 receptor [Source:MGI Symbol;Acc:MGI:97801]	protein_coding	5745
ENSMUSG00000032289	8796	207596	Thsd4	1.22217	4.61103	70.3993	1.14231e-06	0.000575799	thrombospondin, type I, domain containing 4 [Source:MGI Symbol;Acc:MGI:2672033]	protein_coding	79875
ENSMUSG00000037005	3498	170745	Xpnpep2	1.54059	1.88364	64.0949	1.16885e-06	0.000575799	X-prolyl aminopeptidase (aminopeptidase P) 2, membrane-bound [Source:MGI Symbol;Acc:MGI:2180001]	protein_coding	7512
ENSMUSG00000075284	4728	215280	Wipf1	1.40685	2.54446	63.9982	1.17937e-06	0.000575799	WAS/WASL interacting protein family, member 1 [Source:MGI Symbol;Acc:MGI:2178801]	protein_coding	7456
ENSMUSG00000067038	494	#N/A	Rps12-ps3	0.859079	7.7935	63.7862	1.20278e-06	0.000575799	ribosomal protein S12, pseudogene 3 [Source:MGI Symbol;Acc:MGI:3704503]	protein_coding	6206
ENSMUSG00000040618	4625	74551	Pck2	2.07042	4.97409	87.6857	1.20546e-06	0.000575799	phosphoenolpyruvate carboxykinase 2 (mitochondrial) [Source:MGI Symbol;Acc:MGI:1860456]	protein_coding	5106
ENSMUSG00000029561	3123	23962	Oasl2	1.53465	2.42724	63.6238	1.22109e-06	0.000575799	2'-5' oligoadenylate synthetase-like 2 [Source:MGI Symbol;Acc:MGI:1344390]	protein_coding	#N/A
ENSMUSG00000034795	1721	108811	Ccdc122	2.11068	0.353483	63.5643	1.22788e-06	0.000575799	coiled-coil domain containing 122 [Source:MGI Symbol;Acc:MGI:1918358]	protein_coding	160857
ENSMUSG00000058145	2037	233332	Adamts17	0.648853	3.65189	62.6481	1.33796e-06	0.000604439	a disintegrin-like and metallopeptidase (reprolysin type) with thrombospondin type 1 motif, 17 [Source:MGI Symbol;Acc:MGI:3588195]	protein_coding	170691
ENSMUSG00000004098	6119	53867	Col5a3	2.33132	5.58025	92.1674	1.34156e-06	0.000604439	collagen, type V, alpha 3 [Source:MGI Symbol;Acc:MGI:1858212]	protein_coding	50509
ENSMUSG00000030782	3788	21804	Tgfb1i1	1.27881	2.91347	62.4083	1.3686e-06	0.000604764	transforming growth factor beta 1 induced transcript 1 [Source:MGI Symbol;Acc:MGI:102784]	protein_coding	7041
ENSMUSG00000070867	6617	666048	Trabd2b	1.63011	1.36185	62.1688	1.4e-06	0.00060479	TraB domain containing 2B [Source:MGI Symbol;Acc:MGI:3650152]	protein_coding	388630
ENSMUSG00000000732	2814	50723	Icosl	1.2389	3.09926	61.882	1.43871e-06	0.00060479	icos ligand [Source:MGI Symbol;Acc:MGI:1354701]	protein_coding	102723996
ENSMUSG00000046711	1635	15361	Hmga1	-0.546231	5.57178	61.6793	1.46678e-06	0.00060479	high mobility group AT-hook 1 [Source:MGI Symbol;Acc:MGI:96160]	protein_coding	3159
ENSMUSG00000027015	5339	73649	Cybrd1	1.66952	2.77422	61.8633	1.49533e-06	0.00060479	cytochrome b reductase 1 [Source:MGI Symbol;Acc:MGI:2654575]	protein_coding	79901
ENSMUSG00000028480	2320	384009	Glipr2	1.34895	4.47273	69.8184	1.51028e-06	0.00060479	GLI pathogenesis-related 2 [Source:MGI Symbol;Acc:MGI:1917770]	protein_coding	152007
ENSMUSG00000002885	2980	26364	Adgre5	1.54881	3.26836	64.0241	1.52658e-06	0.00060479	adhesion G protein-coupled receptor E5 [Source:MGI Symbol;Acc:MGI:1347095]	protein_coding	976
ENSMUSG00000050447	3620	320343	Lypd6	-0.966443	2.51149	60.9186	1.5779e-06	0.00061251	LY6/PLAUR domain containing 6 [Source:MGI Symbol;Acc:MGI:2443848]	protein_coding	130574
ENSMUSG00000057098	5981	13591	Ebf1	1.09382	4.26176	62.7469	1.59938e-06	0.00061251	early B cell factor 1 [Source:MGI Symbol;Acc:MGI:95275]	protein_coding	1879
ENSMUSG00000034435	2991	238257	Tmem30b	1.79581	0.858936	60.335	1.66967e-06	0.000628944	transmembrane protein 30B [Source:MGI Symbol;Acc:MGI:2442082]	protein_coding	161291
ENSMUSG00000047330	2657	57814	Kcne4	1.88981	1.67835	60.1216	1.70474e-06	0.000631799	potassium voltage-gated channel, Isk-related subfamily, gene 4 [Source:MGI Symbol;Acc:MGI:1891125]	protein_coding	23704
ENSMUSG00000055745	4426	223732	Rtl6	-0.433779	5.05601	59.4808	1.81518e-06	0.000656641	retrotransposon Gag like 6 [Source:MGI Symbol;Acc:MGI:2675858]	protein_coding	84247
ENSMUSG00000050931	5801	74442	Sgms2	1.36862	2.31917	59.3498	1.83875e-06	0.000656641	sphingomyelin synthase 2 [Source:MGI Symbol;Acc:MGI:1921692]	protein_coding	166929
ENSMUSG00000028270	2516	14469	Gbp2	1.93257	2.29606	59.4958	1.8575e-06	0.000656641	guanylate binding protein 2 [Source:MGI Symbol;Acc:MGI:102772]	protein_coding	2634
ENSMUSG00000022754	2701	56277	Tmem45a	2.1911	2.83696	66.2989	1.93535e-06	0.000669044	transmembrane protein 45a [Source:MGI Symbol;Acc:MGI:1913122]	protein_coding	55076
ENSMUSG00000041828	5617	217258	Abca8a	1.60643	2.46244	58.7521	1.95082e-06	0.000669044	ATP-binding cassette, sub-family A (ABC1), member 8a [Source:MGI Symbol;Acc:MGI:2386846]	protein_coding	#N/A
ENSMUSG00000001313	1578	11858	Rnd2	-0.530041	4.03122	57.6955	2.16852e-06	0.000726295	Rho family GTPase 2 [Source:MGI Symbol;Acc:MGI:1338755]	protein_coding	8153
ENSMUSG00000058443	768	434434	Rpl10-ps3	0.994632	7.75341	61.2553	2.21638e-06	0.000726295	ribosomal protein L10, pseudogene 3 [Source:MGI Symbol;Acc:MGI:3704336]	protein_coding	#N/A
ENSMUSG00000067780	6923	94227	Pi15	1.3539	5.21223	69.5041	2.23333e-06	0.000726295	peptidase inhibitor 15 [Source:MGI Symbol;Acc:MGI:1934659]	protein_coding	51050
ENSMUSG00000049409	4230	58182	Prokr1	2.56545	3.30202	73.1546	2.24419e-06	0.000726295	prokineticin receptor 1 [Source:MGI Symbol;Acc:MGI:1929676]	protein_coding	#N/A
ENSMUSG00000051367	885	20471	Six1	1.43751	2.85759	57.0409	2.31727e-06	0.000739532	sine oculis-related homeobox 1 [Source:MGI Symbol;Acc:MGI:102780]	protein_coding	6495
ENSMUSG00000000693	462	16950	Loxl3	1.45809	4.08651	64.8525	2.41979e-06	0.000749071	lysyl oxidase-like 3 [Source:MGI Symbol;Acc:MGI:1337004]	protein_coding	84695
ENSMUSG00000025666	4007	192216	Tmem47	0.626428	4.92222	56.5495	2.43661e-06	0.000749071	transmembrane protein 47 [Source:MGI Symbol;Acc:MGI:2177570]	protein_coding	83604
ENSMUSG00000093460	2737	163	Six3os1	-0.56219	6.07301	56.1937	2.52738e-06	0.000749071	SIX homeobox 3, opposite strand 1 [Source:MGI Symbol;Acc:MGI:1925118]	processed_transcript	#N/A
ENSMUSG00000069874	3528	54396	Irgm2	1.61505	1.69616	56.155	2.53749e-06	0.000749071	immunity-related GTPase family M member 2 [Source:MGI Symbol;Acc:MGI:1926262]	protein_coding	345611
ENSMUSG00000029304	1411	20750	Spp1	-1.07887	3.8173	56.4703	2.54247e-06	0.000749071	secreted phosphoprotein 1 [Source:MGI Symbol;Acc:MGI:98389]	protein_coding	6696
ENSMUSG00000016262	3350	214791	Sertad4	1.146	3.32319	56.1349	2.54276e-06	0.000749071	SERTA domain containing 4 [Source:MGI Symbol;Acc:MGI:2443496]	protein_coding	56256
ENSMUSG00000020303	3940	20856	Stc2	1.66519	1.93158	55.5534	2.70064e-06	0.000785509	stanniocalcin 2 [Source:MGI Symbol;Acc:MGI:1316731]	protein_coding	8614
ENSMUSG00000057777	2580	23937	Mab21l2	-0.477788	5.20863	55.3047	2.77155e-06	0.000796059	mab-21-like 2 (C. elegans) [Source:MGI Symbol;Acc:MGI:1346022]	protein_coding	10586
ENSMUSG00000020684	996	276952	Rasl10b	-0.473427	5.88764	54.9934	2.8633e-06	0.000812258	RAS-like, family 10, member B [Source:MGI Symbol;Acc:MGI:2685575]	protein_coding	91608
ENSMUSG00000031241	633	245572	Tbx22	2.75032	0.534106	54.8587	2.90409e-06	0.000813782	T-box 22 [Source:MGI Symbol;Acc:MGI:2389465]	protein_coding	50945
ENSMUSG00000048368	2249	27047	Omd	1.89921	1.58851	54.6617	2.96495e-06	0.000814166	osteomodulin [Source:MGI Symbol;Acc:MGI:1350918]	protein_coding	4958
ENSMUSG00000035891	4518	223753	Cerk	-0.49332	4.70943	54.6253	2.97632e-06	0.000814166	ceramide kinase [Source:MGI Symbol;Acc:MGI:2386052]	protein_coding	64781
ENSMUSG00000023809	5404	20112	Rps6ka2	-0.438397	5.82066	54.3406	3.06724e-06	0.000825052	ribosomal protein S6 kinase, polypeptide 2 [Source:MGI Symbol;Acc:MGI:1342290]	protein_coding	6196
ENSMUSG00000067889	8251	20743	Sptbn2	-0.489973	6.63795	54.2672	3.09117e-06	0.000825052	spectrin beta, non-erythrocytic 2 [Source:MGI Symbol;Acc:MGI:1313261]	protein_coding	6712
ENSMUSG00000040016	3148	19218	Ptger3	1.61108	0.941343	54.1682	3.12384e-06	0.000825052	prostaglandin E receptor 3 (subtype EP3) [Source:MGI Symbol;Acc:MGI:97795]	protein_coding	5733
ENSMUSG00000036896	1203	12262	C1qc	-1.2419	2.54997	53.83	3.23832e-06	0.000840661	complement component 1, q subcomponent, C chain [Source:MGI Symbol;Acc:MGI:88225]	protein_coding	714
ENSMUSG00000020135	9173	23805	Apc2	-0.50781	6.05296	53.5045	3.35308e-06	0.000840661	adenomatosis polyposis coli 2 [Source:MGI Symbol;Acc:MGI:1346052]	protein_coding	10297
ENSMUSG00000010797	2255	22413	Wnt2	1.69492	-0.0866828	53.4856	3.35988e-06	0.000840661	wingless-type MMTV integration site family, member 2 [Source:MGI Symbol;Acc:MGI:98954]	protein_coding	7472
ENSMUSG00000110206	462	14256	Flt3l	1.5526	1.06686	53.3409	3.4125e-06	0.000840661	FMS-like tyrosine kinase 3 ligand [Source:MGI Symbol;Acc:MGI:95560]	protein_coding	2323
ENSMUSG00000023018	3153	83797	Smarcd1	-0.468475	5.07291	53.3391	3.41316e-06	0.000840661	SWI/SNF related, matrix associated, actin dependent regulator of chromatin, subfamily d, member 1 [Source:MGI Symbol;Acc:MGI:1933623]	protein_coding	6602
ENSMUSG00000090386	3422	3663	Mir99ahg	0.815444	3.77067	53.2828	3.43388e-06	0.000840661	Mir99a and Mirlet7c-1 host gene (non-protein coding) [Source:MGI Symbol;Acc:MGI:1919929]	processed_transcript	#N/A
ENSMUSG00000066258	562	76681	Trim12a	1.33999	2.13084	53.2688	3.43904e-06	0.000840661	tripartite motif-containing 12A [Source:MGI Symbol;Acc:MGI:1923931]	protein_coding	85363
ENSMUSG00000037060	1662	109042	Cavin3	1.85107	3.25098	60.2073	3.63455e-06	0.000865131	caveolae associated 3 [Source:MGI Symbol;Acc:MGI:1923422]	protein_coding	112464
ENSMUSG00000109761	2553	2130	5430403N17Rik	2.30228	-0.351177	52.7524	3.63638e-06	0.000865131	RIKEN cDNA 5430403N17 gene [Source:MGI Symbol;Acc:MGI:5439418]	lincRNA	#N/A
ENSMUSG00000001120	2013	59093	Pcbp3	-0.45243	6.98512	52.7126	3.65209e-06	0.000865131	poly(rC) binding protein 3 [Source:MGI Symbol;Acc:MGI:1890470]	protein_coding	54039
ENSMUSG00000022505	3440	13731	Emp2	1.97778	3.33414	62.1608	3.71042e-06	0.000866473	epithelial membrane protein 2 [Source:MGI Symbol;Acc:MGI:1098726]	protein_coding	2013
ENSMUSG00000042644	8990	16440	Itpr3	1.13927	2.87315	52.4052	3.7763e-06	0.000866473	inositol 1,4,5-triphosphate receptor 3 [Source:MGI Symbol;Acc:MGI:96624]	protein_coding	3710
ENSMUSG00000062031	2748	212974	Pgghg	1.17904	3.22424	52.3825	3.78566e-06	0.000866473	protein glucosylgalactosylhydroxylysine glucosidase [Source:MGI Symbol;Acc:MGI:2444047]	protein_coding	80162
ENSMUSG00000026029	2585	12370	Casp8	1.12797	2.21057	52.1549	3.88099e-06	0.000866473	caspase 8 [Source:MGI Symbol;Acc:MGI:1261423]	protein_coding	841
ENSMUSG00000040747	1742	12508	Cd53	-1.13197	1.67158	52.1301	3.89151e-06	0.000866473	CD53 antigen [Source:MGI Symbol;Acc:MGI:88341]	protein_coding	963
ENSMUSG00000020363	2865	14584	Gfpt2	1.36151	2.71236	52.1033	3.90296e-06	0.000866473	glutamine fructose-6-phosphate transaminase 2 [Source:MGI Symbol;Acc:MGI:1338883]	protein_coding	9945
ENSMUSG00000024883	4503	225870	Rin1	1.42503	2.31044	52.0427	3.92899e-06	0.000866473	Ras and Rab interactor 1 [Source:MGI Symbol;Acc:MGI:2385695]	protein_coding	9610
ENSMUSG00000026873	3741	74016	Phf19	1.53769	1.62153	51.9723	3.95942e-06	0.000866473	PHD finger protein 19 [Source:MGI Symbol;Acc:MGI:1921266]	protein_coding	26147
ENSMUSG00000015053	3135	14461	Gata2	2.12133	1.10346	51.7027	4.07862e-06	0.00087708	GATA binding protein 2 [Source:MGI Symbol;Acc:MGI:95662]	protein_coding	2624
ENSMUSG00000043719	8781	245026	Col6a6	2.67253	3.60082	68.8817	4.13041e-06	0.00087708	collagen, type VI, alpha 6 [Source:MGI Symbol;Acc:MGI:2444259]	protein_coding	131873
ENSMUSG00000020766	1406	14635	Galk1	0.748557	3.69359	51.5434	4.15094e-06	0.00087708	galactokinase 1 [Source:MGI Symbol;Acc:MGI:95730]	protein_coding	2584
ENSMUSG00000029309	2759	13602	Sparcl1	0.880027	6.26653	55.3291	4.16058e-06	0.00087708	SPARC-like 1 [Source:MGI Symbol;Acc:MGI:108110]	protein_coding	8404
ENSMUSG00000064215	963	52668	Ifi27	2.48526	4.09105	70.5558	4.2443e-06	0.00088141	interferon, alpha-inducible protein 27 [Source:MGI Symbol;Acc:MGI:1277180]	protein_coding	122509
ENSMUSG00000017446	684	56745	C1qtnf1	1.31891	1.03237	51.3137	4.25783e-06	0.00088141	C1q and tumor necrosis factor related protein 1 [Source:MGI Symbol;Acc:MGI:1919254]	protein_coding	114897
ENSMUSG00000059146	19703	18213	Ntrk3	0.529781	5.28674	50.955	4.43107e-06	0.000901118	neurotrophic tyrosine kinase, receptor, type 3 [Source:MGI Symbol;Acc:MGI:97385]	protein_coding	4916
ENSMUSG00000028364	6833	21923	Tnc	-0.504893	7.21618	50.9542	4.43147e-06	0.000901118	tenascin C [Source:MGI Symbol;Acc:MGI:101922]	protein_coding	3371
ENSMUSG00000057143	3740	319236	Trim12c	1.48945	3.31854	54.3698	4.5032e-06	0.000907671	tripartite motif-containing 12C [Source:MGI Symbol;Acc:MGI:4821183]	protein_coding	85363
ENSMUSG00000043940	14274	72145	Wdfy3	-0.415493	6.75937	50.436	4.69619e-06	0.000928578	WD repeat and FYVE domain containing 3 [Source:MGI Symbol;Acc:MGI:1096875]	protein_coding	23001
ENSMUSG00000020689	5784	16416	Itgb3	1.38068	1.82244	50.3614	4.73574e-06	0.000928578	integrin beta 3 [Source:MGI Symbol;Acc:MGI:96612]	protein_coding	#N/A
ENSMUSG00000030498	3158	14453	Gas2	1.04677	4.71559	54.4248	4.75127e-06	0.000928578	growth arrest specific 2 [Source:MGI Symbol;Acc:MGI:95657]	protein_coding	2620
ENSMUSG00000039910	1979	17684	Cited2	-0.454181	5.41502	50.2713	4.78408e-06	0.000928578	Cbp/p300-interacting transactivator, with Glu/Asp-rich carboxy-terminal domain, 2 [Source:MGI Symbol;Acc:MGI:1306784]	protein_coding	10370
ENSMUSG00000047921	4047	76510	Trappc9	-0.341991	5.85652	50.2107	4.81688e-06	0.000928578	trafficking protein particle complex 9 [Source:MGI Symbol;Acc:MGI:1923760]	protein_coding	83696
ENSMUSG00000056536	6759	27392	Pign	0.36639	6.14924	50.1511	4.8494e-06	0.000928578	phosphatidylinositol glycan anchor biosynthesis, class N [Source:MGI Symbol;Acc:MGI:1351629]	protein_coding	23556
ENSMUSG00000006360	552	12925	Crip1	1.79602	1.64671	50.062	4.89848e-06	0.000930225	cysteine-rich protein 1 (intestinal) [Source:MGI Symbol;Acc:MGI:88501]	protein_coding	#N/A
ENSMUSG00000030287	11679	16439	Itpr2	0.710701	3.52	49.9609	4.95485e-06	0.000930246	inositol 1,4,5-triphosphate receptor 2 [Source:MGI Symbol;Acc:MGI:99418]	protein_coding	3709
ENSMUSG00000001473	1757	67951	Tubb6	1.20653	5.08356	58.3545	4.9867e-06	0.000930246	tubulin, beta 6 class V [Source:MGI Symbol;Acc:MGI:1915201]	protein_coding	84617
ENSMUSG00000016494	2454	12490	Cd34	1.69526	4.76469	64.1556	5.02004e-06	0.000930246	CD34 antigen [Source:MGI Symbol;Acc:MGI:88329]	protein_coding	947
ENSMUSG00000036292	3501	207798	Gramd1c	1.29112	0.527165	49.7367	5.08252e-06	0.000934289	GRAM domain containing 1C [Source:MGI Symbol;Acc:MGI:2443024]	protein_coding	54762
ENSMUSG00000023243	3392	16529	Kcnk5	2.03697	0.465885	49.6209	5.14993e-06	0.000939168	potassium channel, subfamily K, member 5 [Source:MGI Symbol;Acc:MGI:1336175]	protein_coding	8645
ENSMUSG00000032717	1281	17240	Mdfi	1.53503	2.22485	49.5094	5.2158e-06	0.000941703	MyoD family inhibitor [Source:MGI Symbol;Acc:MGI:107687]	protein_coding	4188
ENSMUSG00000043943	4066	72560	Naalad2	1.80735	2.71321	52.4292	5.2458e-06	0.000941703	N-acetylated alpha-linked acidic dipeptidase 2 [Source:MGI Symbol;Acc:MGI:1919810]	protein_coding	10003
ENSMUSG00000059022	2792	333088	Kcp	1.86288	1.31357	49.3508	5.31112e-06	0.000946038	kielin/chordin-like protein [Source:MGI Symbol;Acc:MGI:2141640]	protein_coding	375616
ENSMUSG00000022575	1776	69146	Gsdmd	2.42451	1.26144	49.4613	5.35725e-06	0.000946915	gasdermin D [Source:MGI Symbol;Acc:MGI:1916396]	protein_coding	79792
ENSMUSG00000030513	619	18553	Pcsk6	1.52743	3.35919	53.3305	5.55718e-06	0.000974082	proprotein convertase subtilisin/kexin type 6 [Source:MGI Symbol;Acc:MGI:102897]	protein_coding	5046
ENSMUSG00000048065	2772	320635	Cyb5r2	2.0982	0.948665	48.8961	5.59574e-06	0.000974082	cytochrome b5 reductase 2 [Source:MGI Symbol;Acc:MGI:2444415]	protein_coding	51700
ENSMUSG00000066189	2777	54376	Cacng3	-0.48459	4.31761	48.7261	5.70653e-06	0.000982949	calcium channel, voltage-dependent, gamma subunit 3 [Source:MGI Symbol;Acc:MGI:1859165]	protein_coding	10368
ENSMUSG00000078452	1425	19368	Raet1d	2.43403	0.988319	48.6182	5.77817e-06	0.000982949	retinoic acid early transcript delta [Source:MGI Symbol;Acc:MGI:1861032]	protein_coding	#N/A
ENSMUSG00000068747	6836	20661	Sort1	-0.383846	6.59832	48.6056	5.78664e-06	0.000982949	sortilin 1 [Source:MGI Symbol;Acc:MGI:1338015]	protein_coding	6272
ENSMUSG00000026589	4661	89867	Sec16b	1.59584	2.23188	48.5592	5.81779e-06	0.000982949	SEC16 homolog B (S. cerevisiae) [Source:MGI Symbol;Acc:MGI:2148802]	protein_coding	89866
ENSMUSG00000069682	635	#N/A	Gm10275	0.875987	7.41022	51.0887	5.90066e-06	0.000989019	predicted pseudogene 10275 [Source:MGI Symbol;Acc:MGI:3704354]	transcribed_processed_pseudogene	#N/A
ENSMUSG00000039316	4029	76438	Rftn1	0.990252	2.93772	48.3803	5.9398e-06	0.000989019	raftlin lipid raft linker 1 [Source:MGI Symbol;Acc:MGI:1923688]	protein_coding	23180
ENSMUSG00000043673	2933	238076	Kcns3	2.79682	0.0881324	48.2573	6.02538e-06	0.000989585	potassium voltage-gated channel, delayed-rectifier, subfamily S, member 3 [Source:MGI Symbol;Acc:MGI:1098804]	protein_coding	3790
ENSMUSG00000044350	2444	210808	Lacc1	1.07479	1.60388	48.2372	6.03955e-06	0.000989585	laccase (multicopper oxidoreductase) domain containing 1 [Source:MGI Symbol;Acc:MGI:2445077]	protein_coding	#N/A
ENSMUSG00000074457	1127	67860	S100a16	1.66814	3.55946	55.8735	6.0724e-06	0.000989585	S100 calcium binding protein A16 [Source:MGI Symbol;Acc:MGI:1915110]	protein_coding	140576
ENSMUSG00000029695	3701	30956	Aass	1.91499	1.51492	48.1069	6.13199e-06	0.00099226	aminoadipate-semialdehyde synthase [Source:MGI Symbol;Acc:MGI:1353573]	protein_coding	10157
ENSMUSG00000027792	6210	12038	Bche	1.05637	2.4511	47.9956	6.21223e-06	0.000992412	butyrylcholinesterase [Source:MGI Symbol;Acc:MGI:894278]	protein_coding	590
ENSMUSG00000027074	2583	58207	Slc43a3	2.4989	3.48402	62.2938	6.21931e-06	0.000992412	solute carrier family 43, member 3 [Source:MGI Symbol;Acc:MGI:1931054]	protein_coding	#N/A
ENSMUSG00000068220	800	16852	Lgals1	1.88098	6.80588	65.9361	6.46026e-06	0.00102375	lectin, galactose binding, soluble 1 [Source:MGI Symbol;Acc:MGI:96777]	protein_coding	3956
ENSMUSG00000029994	2030	11746	Anxa4	1.01807	3.39541	47.5397	6.55366e-06	0.0010303	annexin A4 [Source:MGI Symbol;Acc:MGI:88030]	protein_coding	307
ENSMUSG00000024759	6474	109168	Atl3	0.731239	5.18668	47.4729	6.60541e-06	0.0010303	atlastin GTPase 3 [Source:MGI Symbol;Acc:MGI:1924270]	protein_coding	25923
ENSMUSG00000005667	2085	17768	Mthfd2	1.02795	4.52571	50.7226	6.66651e-06	0.0010303	methylenetetrahydrofolate dehydrogenase (NAD+ dependent), methenyltetrahydrofolate cyclohydrolase [Source:MGI Symbol;Acc:MGI:1338850]	protein_coding	10797
ENSMUSG00000024053	3910	246707	Emilin2	1.91609	3.37345	56.4828	6.68092e-06	0.0010303	elastin microfibril interfacer 2 [Source:MGI Symbol;Acc:MGI:2389136]	protein_coding	84034
ENSMUSG00000030562	592	50490	Nox4	0.898102	3.48382	47.0001	6.98573e-06	0.00107012	NADPH oxidase 4 [Source:MGI Symbol;Acc:MGI:1354184]	protein_coding	50507
ENSMUSG00000019880	877	72780	Rspo3	1.91428	0.88643	46.9269	7.04679e-06	0.00107232	R-spondin 3 [Source:MGI Symbol;Acc:MGI:1920030]	protein_coding	84870
ENSMUSG00000039208	1101	210029	Metrnl	1.10698	1.98902	46.5509	7.37029e-06	0.00110909	meteorin, glial cell differentiation regulator-like [Source:MGI Symbol;Acc:MGI:2384806]	protein_coding	284207
ENSMUSG00000029186	3139	67073	Pi4k2b	0.806993	3.3989	46.4909	7.42352e-06	0.00110909	phosphatidylinositol 4-kinase type 2 beta [Source:MGI Symbol;Acc:MGI:1914323]	protein_coding	55300
ENSMUSG00000061411	6399	329540	Nol4l	-0.486991	5.9777	46.48	7.43316e-06	0.00110909	nucleolar protein 4-like [Source:MGI Symbol;Acc:MGI:1918765]	protein_coding	140688
ENSMUSG00000073209	3056	619665	Klf14	3.15959	-0.0360047	46.3829	7.52034e-06	0.00111485	Kruppel-like factor 14 [Source:MGI Symbol;Acc:MGI:3577024]	protein_coding	136259
ENSMUSG00000005465	2664	50931	Il27ra	2.23203	0.828397	46.2192	7.66987e-06	0.00112322	interleukin 27 receptor, alpha [Source:MGI Symbol;Acc:MGI:1355318]	protein_coding	9466
ENSMUSG00000034037	6095	232237	Fgd5	1.83108	2.3903	47.9393	7.70661e-06	0.00112322	FYVE, RhoGEF and PH domain containing 5 [Source:MGI Symbol;Acc:MGI:2443369]	protein_coding	152273
ENSMUSG00000024981	520	433256	Acsl5	1.10436	3.60743	46.9076	7.82638e-06	0.00112322	acyl-CoA synthetase long-chain family member 5 [Source:MGI Symbol;Acc:MGI:1919129]	protein_coding	51703
ENSMUSG00000032271	1043	18113	Nnmt	2.10276	2.53571	50.8162	7.83222e-06	0.00112322	nicotinamide N-methyltransferase [Source:MGI Symbol;Acc:MGI:1099443]	protein_coding	4837
ENSMUSG00000042744	15482	269700	Hectd4	-0.525202	6.45866	46.0068	7.86891e-06	0.00112322	HECT domain E3 ubiquitin protein ligase 4 [Source:MGI Symbol;Acc:MGI:3647820]	protein_coding	283450
ENSMUSG00000031700	3639	108682	Gpt2	0.843713	4.68388	46.8233	7.87008e-06	0.00112322	glutamic pyruvate transaminase (alanine aminotransferase) 2 [Source:MGI Symbol;Acc:MGI:1915391]	protein_coding	84706
ENSMUSG00000037071	4836	20249	Scd1	1.30611	4.13218	52.0945	8.04485e-06	0.0011405	stearoyl-Coenzyme A desaturase 1 [Source:MGI Symbol;Acc:MGI:98239]	protein_coding	6319
ENSMUSG00000038543	809	229600	BC028528	0.856276	2.2696	45.72	8.14714e-06	0.0011405	cDNA sequence BC028528 [Source:MGI Symbol;Acc:MGI:2385885]	protein_coding	79630
ENSMUSG00000028007	2021	76561	Snx7	0.626441	3.45468	45.6936	8.17332e-06	0.0011405	sorting nexin 7 [Source:MGI Symbol;Acc:MGI:1923811]	protein_coding	51375
ENSMUSG00000078190	7928	2397	Dnm3os	1.56075	3.77682	53.4297	8.18986e-06	0.0011405	dynamin 3, opposite strand [Source:MGI Symbol;Acc:MGI:3052332]	antisense_RNA	#N/A
ENSMUSG00000014603	1874	11694	Alx3	2.26244	0.652396	45.6275	8.23929e-06	0.0011405	aristaless-like homeobox 3 [Source:MGI Symbol;Acc:MGI:1277097]	protein_coding	257
ENSMUSG00000031871	3995	12562	Cdh5	2.67233	2.07233	51.4503	8.29113e-06	0.0011408	cadherin 5 [Source:MGI Symbol;Acc:MGI:105057]	protein_coding	1003
ENSMUSG00000106734	2993	#N/A	Gm20559	1.2048	3.06148	45.3646	8.50763e-06	0.00116362	predicted gene, 20559 [Source:MGI Symbol;Acc:MGI:5295666]	processed_transcript	#N/A
ENSMUSG00000070720	1370	623230	Tmem200b	1.40844	2.61995	45.3093	8.56531e-06	0.00116458	transmembrane protein 200B [Source:MGI Symbol;Acc:MGI:3646343]	protein_coding	399474
ENSMUSG00000024076	2720	74199	Vit	1.46417	3.31721	48.8123	8.76825e-06	0.00118471	vitrin [Source:MGI Symbol;Acc:MGI:1921449]	protein_coding	5212
ENSMUSG00000053897	3314	67547	Slc39a8	1.53145	2.05196	45.0735	8.81647e-06	0.00118471	solute carrier family 39 (metal ion transporter), member 8 [Source:MGI Symbol;Acc:MGI:1914797]	protein_coding	64116
ENSMUSG00000031112	3639	70415	Stk26	1.57249	1.05498	44.9509	8.9504e-06	0.00119323	serine/threonine kinase 26 [Source:MGI Symbol;Acc:MGI:1917665]	protein_coding	51765
ENSMUSG00000013418	1722	14422	B4galnt2	2.2041	2.53609	50.5964	8.98375e-06	0.00119323	beta-1,4-N-acetyl-galactosaminyl transferase 2 [Source:MGI Symbol;Acc:MGI:1342058]	protein_coding	124872
ENSMUSG00000061013	479	210719	Mkx	1.25296	2.58832	44.7822	9.13839e-06	0.00120679	mohawk homeobox [Source:MGI Symbol;Acc:MGI:2687286]	protein_coding	283078
ENSMUSG00000040296	3874	230073	Ddx58	1.20351	3.6778	47.3227	9.25545e-06	0.00121021	DEAD (Asp-Glu-Ala-Asp) box polypeptide 58 [Source:MGI Symbol;Acc:MGI:2442858]	protein_coding	23586
ENSMUSG00000079484	1678	227696	Phyhd1	0.864625	4.21466	44.7135	9.28788e-06	0.00121021	phytanoyl-CoA dioxygenase domain containing 1 [Source:MGI Symbol;Acc:MGI:3612860]	protein_coding	254295
ENSMUSG00000021182	7542	68339	Ccdc88c	-0.51334	4.7969	44.585	9.36396e-06	0.00121021	coiled-coil domain containing 88C [Source:MGI Symbol;Acc:MGI:1915589]	protein_coding	440193
ENSMUSG00000032518	1938	16785	Rpsa	0.675041	8.65805	44.5755	9.37493e-06	0.00121021	ribosomal protein SA [Source:MGI Symbol;Acc:MGI:105381]	protein_coding	#N/A
ENSMUSG00000036777	4605	68743	Anln	0.734987	4.57263	44.4829	9.48319e-06	0.00121734	anillin, actin binding protein [Source:MGI Symbol;Acc:MGI:1920174]	protein_coding	54443
ENSMUSG00000070942	3468	107527	Il1rl2	1.40064	1.7105	44.4002	9.58111e-06	0.00122123	interleukin 1 receptor-like 2 [Source:MGI Symbol;Acc:MGI:1913107]	protein_coding	8808
ENSMUSG00000028078	8042	70762	Dclk2	-0.398522	5.32469	44.2509	9.76069e-06	0.00122123	doublecortin-like kinase 2 [Source:MGI Symbol;Acc:MGI:1918012]	protein_coding	166614
ENSMUSG00000038375	486	68728	Trp53inp2	-0.454951	5.20915	44.2325	9.78314e-06	0.00122123	transformation related protein 53 inducible nuclear protein 2 [Source:MGI Symbol;Acc:MGI:1915978]	protein_coding	58476
ENSMUSG00000025007	3427	56454	Aldh18a1	0.559347	6.01482	44.1927	9.83179e-06	0.00122123	aldehyde dehydrogenase 18 family, member A1 [Source:MGI Symbol;Acc:MGI:1888908]	protein_coding	5832
ENSMUSG00000038642	1355	13040	Ctss	-1.44281	1.92797	44.1786	9.84908e-06	0.00122123	cathepsin S [Source:MGI Symbol;Acc:MGI:107341]	protein_coding	1520
ENSMUSG00000031709	4631	71310	Tbc1d9	-0.471312	5.98002	44.1744	9.85416e-06	0.00122123	TBC1 domain family, member 9 [Source:MGI Symbol;Acc:MGI:1918560]	protein_coding	23158
ENSMUSG00000031442	521	17207	Mcf2l	-0.46939	7.16663	44.149	9.88553e-06	0.00122123	mcf.2 transforming sequence-like [Source:MGI Symbol;Acc:MGI:103263]	protein_coding	23263
ENSMUSG00000041073	4892	192950	Nacad	-0.455461	5.07498	43.9805	1.00959e-05	0.00122142	NAC alpha domain containing [Source:MGI Symbol;Acc:MGI:3603030]	protein_coding	23148
ENSMUSG00000047085	790	272381	Lrrc4b	-0.406298	5.75114	43.9741	1.0104e-05	0.00122142	leucine rich repeat containing 4B [Source:MGI Symbol;Acc:MGI:3027390]	protein_coding	94030
ENSMUSG00000089417	343	#N/A	Gm22009	-0.402832	7.25625	43.9507	1.01337e-05	0.00122142	predicted gene, 22009 [Source:MGI Symbol;Acc:MGI:5451786]	scaRNA	#N/A
ENSMUSG00000030683	3732	233878	Sez6l2	-0.562816	5.48377	43.9406	1.01464e-05	0.00122142	seizure related 6 homolog like 2 [Source:MGI Symbol;Acc:MGI:2385295]	protein_coding	26470
ENSMUSG00000033510	3483	170711	Otud7a	-0.57481	3.43581	43.8619	1.0247e-05	0.00122142	OTU domain containing 7A [Source:MGI Symbol;Acc:MGI:2158505]	protein_coding	161725
ENSMUSG00000090733	452	57294	Rps27	0.621275	7.02641	43.8529	1.02586e-05	0.00122142	ribosomal protein S27 [Source:MGI Symbol;Acc:MGI:1888676]	protein_coding	6232
ENSMUSG00000020642	343	108089	Rnf144a	0.799415	4.98602	44.9336	1.03246e-05	0.00122142	ring finger protein 144A [Source:MGI Symbol;Acc:MGI:1344401]	protein_coding	9781
ENSMUSG00000038156	6161	233744	Spon1	-0.544192	5.72596	43.735	1.04116e-05	0.00122142	spondin 1, (f-spondin) extracellular matrix protein [Source:MGI Symbol;Acc:MGI:2385287]	protein_coding	10418
ENSMUSG00000005968	2631	22156	Tuft1	-0.616668	3.19667	43.689	1.0472e-05	0.00122142	tuftelin 1 [Source:MGI Symbol;Acc:MGI:109572]	protein_coding	7286
ENSMUSG00000038807	6565	380711	Rap1gap2	-0.378558	4.76969	43.6654	1.05032e-05	0.00122142	RAP1 GTPase activating protein 2 [Source:MGI Symbol;Acc:MGI:3028623]	protein_coding	23108
ENSMUSG00000032187	6354	20586	Smarca4	-0.401695	7.29135	43.6611	1.05088e-05	0.00122142	SWI/SNF related, matrix associated, actin dependent regulator of chromatin, subfamily a, member 4 [Source:MGI Symbol;Acc:MGI:88192]	protein_coding	6597
ENSMUSG00000031434	4412	75746	Morc4	1.00189	3.90221	44.7607	1.05424e-05	0.00122142	microrchidia 4 [Source:MGI Symbol;Acc:MGI:1922996]	protein_coding	79710
ENSMUSG00000025473	3089	11501	Adam8	-0.948156	2.58419	43.609	1.05781e-05	0.00122142	a disintegrin and metallopeptidase domain 8 [Source:MGI Symbol;Acc:MGI:107825]	protein_coding	101
ENSMUSG00000037771	2797	22348	Slc32a1	-0.644092	4.79534	43.4823	1.07485e-05	0.00123489	solute carrier family 32 (GABA vesicular transporter), member 1 [Source:MGI Symbol;Acc:MGI:1194488]	protein_coding	140679
ENSMUSG00000024663	3026	74760	Rab3il1	1.43913	3.26282	46.5506	1.09944e-05	0.00125488	RAB3A interacting protein (rabin3)-like 1 [Source:MGI Symbol;Acc:MGI:1922010]	protein_coding	5866
ENSMUSG00000067438	435	15371	Hmx1	-0.818544	4.08042	43.256	1.10606e-05	0.00125488	H6 homeobox 1 [Source:MGI Symbol;Acc:MGI:107178]	protein_coding	3166
ENSMUSG00000047735	5330	209086	Samd9l	1.49202	3.23765	46.8664	1.10863e-05	0.00125488	sterile alpha motif domain containing 9-like [Source:MGI Symbol;Acc:MGI:1343184]	protein_coding	219285
ENSMUSG00000020256	6027	216188	Aldh1l2	1.45729	5.2658	54.7306	1.12609e-05	0.00126288	aldehyde dehydrogenase 1 family, member L2 [Source:MGI Symbol;Acc:MGI:2444680]	protein_coding	160428
ENSMUSG00000033152	633	319655	Podxl2	-0.341239	7.00529	43.1104	1.12669e-05	0.00126288	podocalyxin-like 2 [Source:MGI Symbol;Acc:MGI:2442488]	protein_coding	50512
ENSMUSG00000041272	3961	252838	Tox	-0.511872	4.52511	43.0287	1.13846e-05	0.00126988	thymocyte selection-associated high mobility group box [Source:MGI Symbol;Acc:MGI:2181659]	protein_coding	9760
ENSMUSG00000026315	3001	20725	Serpinb8	1.47184	0.353023	42.8465	1.16523e-05	0.00129346	serine (or cysteine) peptidase inhibitor, clade B, member 8 [Source:MGI Symbol;Acc:MGI:894657]	protein_coding	5271
ENSMUSG00000040483	672	327959	Xaf1	0.992461	1.65633	42.7619	1.17788e-05	0.00130122	XIAP associated factor 1 [Source:MGI Symbol;Acc:MGI:3772572]	protein_coding	54739
ENSMUSG00000029121	778	12933	Crmp1	-0.426573	7.13149	42.6514	1.19467e-05	0.00130503	collapsin response mediator protein 1 [Source:MGI Symbol;Acc:MGI:107793]	protein_coding	1400
ENSMUSG00000022415	819	20972	Syngr1	-0.465483	5.90566	42.6302	1.19792e-05	0.00130503	synaptogyrin 1 [Source:MGI Symbol;Acc:MGI:1328323]	protein_coding	9145
ENSMUSG00000028344	1866	16348	Invs	0.481467	4.29432	42.6273	1.19837e-05	0.00130503	inversin [Source:MGI Symbol;Acc:MGI:1335082]	protein_coding	27130
ENSMUSG00000039849	611	228866	Pcif1	-0.353265	5.52571	42.4623	1.22403e-05	0.00132669	PDX1 C-terminal inhibiting factor 1 [Source:MGI Symbol;Acc:MGI:2443858]	protein_coding	63935
ENSMUSG00000001300	4793	13642	Efnb2	-0.612373	5.03551	42.2148	1.2637e-05	0.00136325	ephrin B2 [Source:MGI Symbol;Acc:MGI:105097]	protein_coding	1948
ENSMUSG00000032193	4627	16835	Ldlr	0.877226	4.21538	42.7136	1.27635e-05	0.0013674	low density lipoprotein receptor [Source:MGI Symbol;Acc:MGI:96765]	protein_coding	3949
ENSMUSG00000021099	4009	20476	Six6	-0.412535	5.67262	41.992	1.30067e-05	0.0013674	sine oculis-related homeobox 6 [Source:MGI Symbol;Acc:MGI:1341840]	protein_coding	4990
ENSMUSG00000002341	7195	13004	Ncan	-0.403881	4.92043	41.992	1.30068e-05	0.0013674	neurocan [Source:MGI Symbol;Acc:MGI:104694]	protein_coding	1463
ENSMUSG00000038702	3063	319901	Dsel	0.82962	4.82505	43.4147	1.30085e-05	0.0013674	dermatan sulfate epimerase-like [Source:MGI Symbol;Acc:MGI:2442948]	protein_coding	92126
ENSMUSG00000022440	2402	72709	C1qtnf6	1.68851	2.87486	45.5034	1.30413e-05	0.0013674	C1q and tumor necrosis factor related protein 6 [Source:MGI Symbol;Acc:MGI:1919959]	protein_coding	114904
ENSMUSG00000019936	1723	13516	Epyc	2.20099	3.55871	53.3366	1.30996e-05	0.0013674	epiphycan [Source:MGI Symbol;Acc:MGI:107942]	protein_coding	1833
ENSMUSG00000046768	2396	80837	Rhoj	1.20279	4.17704	46.9484	1.31029e-05	0.0013674	ras homolog family member J [Source:MGI Symbol;Acc:MGI:1931551]	protein_coding	57381
ENSMUSG00000003378	3597	14809	Grik5	-0.470189	4.81648	41.9067	1.31515e-05	0.0013674	glutamate receptor, ionotropic, kainate 5 (gamma 2) [Source:MGI Symbol;Acc:MGI:95818]	protein_coding	2901
ENSMUSG00000001270	2839	12709	Ckb	-0.59698	9.29884	41.776	1.3377e-05	0.00138458	creatine kinase, brain [Source:MGI Symbol;Acc:MGI:88407]	protein_coding	1152
ENSMUSG00000021094	1308	66375	Dhrs7	0.821305	3.86536	41.6203	1.36514e-05	0.00139255	dehydrogenase/reductase (SDR family) member 7 [Source:MGI Symbol;Acc:MGI:1913625]	protein_coding	51635
ENSMUSG00000050029	3545	72065	Rap2c	0.778403	5.02516	42.766	1.36579e-05	0.00139255	RAP2C, member of RAS oncogene family [Source:MGI Symbol;Acc:MGI:1919315]	protein_coding	57826
ENSMUSG00000078866	1569	628308	Zfp970	0.446087	4.20219	41.5882	1.37087e-05	0.00139255	zinc finger protein 970 [Source:MGI Symbol;Acc:MGI:3652255]	protein_coding	#N/A
ENSMUSG00000039953	4459	65945	Clstn1	-0.35696	8.4861	41.5757	1.37311e-05	0.00139255	calsyntenin 1 [Source:MGI Symbol;Acc:MGI:1929895]	protein_coding	22883
ENSMUSG00000051048	2361	320452	P4ha3	1.61856	1.86433	41.5571	1.37646e-05	0.00139255	procollagen-proline, 2-oxoglutarate 4-dioxygenase (proline 4-hydroxylase), alpha polypeptide III [Source:MGI Symbol;Acc:MGI:2444049]	protein_coding	283208
ENSMUSG00000055675	6973	74901	Kbtbd11	-0.559628	4.72286	41.5277	1.38176e-05	0.00139255	kelch repeat and BTB (POZ) domain containing 11 [Source:MGI Symbol;Acc:MGI:1922151]	protein_coding	9920
ENSMUSG00000006930	3316	15114	Hap1	-0.382186	6.5114	41.382	1.40838e-05	0.00141317	huntingtin-associated protein 1 [Source:MGI Symbol;Acc:MGI:1261831]	protein_coding	9001
ENSMUSG00000086283	1045	#N/A	2810433D01Rik	1.13369	1.33119	41.2205	1.43858e-05	0.0014372	RIKEN cDNA 2810433D01 gene [Source:MGI Symbol;Acc:MGI:1924382]	lincRNA	#N/A
ENSMUSG00000079559	1269	100502940	Colca2	1.75293	0.0676872	41.023	1.47651e-05	0.00146679	COLCA2 homolog [Source:MGI Symbol;Acc:MGI:2685530]	protein_coding	120376
ENSMUSG00000029816	3701	93695	Gpnmb	-1.35188	4.93151	50.5078	1.4887e-05	0.00146679	glycoprotein (transmembrane) nmb [Source:MGI Symbol;Acc:MGI:1934765]	protein_coding	10457
ENSMUSG00000033327	9381	81877	Tnxb	1.8616	4.4593	53.4993	1.49372e-05	0.00146679	tenascin XB [Source:MGI Symbol;Acc:MGI:1932137]	protein_coding	7148
ENSMUSG00000022053	4352	13592	Ebf2	2.20803	4.12021	54.6849	1.49373e-05	0.00146679	early B cell factor 2 [Source:MGI Symbol;Acc:MGI:894332]	protein_coding	64641
ENSMUSG00000036155	2229	107895	Mgat5	-0.370925	5.45428	40.8807	1.50455e-05	0.00147113	mannoside acetylglucosaminyltransferase 5 [Source:MGI Symbol;Acc:MGI:894701]	protein_coding	4249
ENSMUSG00000009246	726	56843	Trpm5	2.28175	3.22956	50.7492	1.51977e-05	0.00147971	transient receptor potential cation channel, subfamily M, member 5 [Source:MGI Symbol;Acc:MGI:1861718]	protein_coding	29850
ENSMUSG00000030208	2911	13730	Emp1	1.57647	6.42275	54.0044	1.52666e-05	0.00148015	epithelial membrane protein 1 [Source:MGI Symbol;Acc:MGI:107941]	protein_coding	2012
ENSMUSG00000024084	1924	70536	Qpct	0.926827	4.65834	43.171	1.58161e-05	0.00152092	glutaminyl-peptide cyclotransferase (glutaminyl cyclase) [Source:MGI Symbol;Acc:MGI:1917786]	protein_coding	25797
ENSMUSG00000024163	7278	30957	Mapk8ip3	-0.343644	6.7415	40.5031	1.58195e-05	0.00152092	mitogen-activated protein kinase 8 interacting protein 3 [Source:MGI Symbol;Acc:MGI:1353598]	protein_coding	23162
ENSMUSG00000027950	3482	11444	Chrnb2	-0.32864	5.77109	40.4007	1.6037e-05	0.0015266	cholinergic receptor, nicotinic, beta polypeptide 2 (neuronal) [Source:MGI Symbol;Acc:MGI:87891]	protein_coding	1141
ENSMUSG00000040663	1847	56708	Clcf1	1.71202	-0.10543	40.3748	1.60926e-05	0.0015266	cardiotrophin-like cytokine factor 1 [Source:MGI Symbol;Acc:MGI:1930088]	protein_coding	23529
ENSMUSG00000097629	1847	56708	Clcf1	1.71202	-0.10543	40.3748	1.60926e-05	0.0015266	cardiotrophin-like cytokine factor 1 [Source:MGI Symbol;Acc:MGI:1930088]	protein_coding	#N/A
ENSMUSG00000027223	3274	19099	Mapk8ip1	-0.311274	6.05309	40.3508	1.61443e-05	0.0015266	mitogen-activated protein kinase 8 interacting protein 1 [Source:MGI Symbol;Acc:MGI:1309464]	protein_coding	9479
ENSMUSG00000020277	3730	18641	Pfkl	-0.403607	6.04417	40.2521	1.63591e-05	0.00153726	phosphofructokinase, liver, B-type [Source:MGI Symbol;Acc:MGI:97547]	protein_coding	5211
ENSMUSG00000030302	8877	11941	Atp2b2	-0.521465	5.21204	40.2376	1.63909e-05	0.00153726	ATPase, Ca++ transporting, plasma membrane 2 [Source:MGI Symbol;Acc:MGI:105368]	protein_coding	491
ENSMUSG00000039519	2166	13123	Cyp7b1	0.930682	3.20909	40.1886	1.64988e-05	0.00153961	cytochrome P450, family 7, subfamily b, polypeptide 1 [Source:MGI Symbol;Acc:MGI:104978]	protein_coding	9420
ENSMUSG00000049929	4238	78134	Lpar4	1.13624	3.56624	41.8825	1.66451e-05	0.00153961	lysophosphatidic acid receptor 4 [Source:MGI Symbol;Acc:MGI:1925384]	protein_coding	2846
ENSMUSG00000037225	1240	14173	Fgf2	0.997267	3.16525	40.0739	1.6755e-05	0.00153961	fibroblast growth factor 2 [Source:MGI Symbol;Acc:MGI:95516]	protein_coding	2247
ENSMUSG00000030307	4132	243616	Slc6a11	-0.406096	5.92722	40.0717	1.67598e-05	0.00153961	solute carrier family 6 (neurotransmitter transporter, GABA), member 11 [Source:MGI Symbol;Acc:MGI:95630]	protein_coding	6538
ENSMUSG00000004885	931	12904	Crabp2	1.67016	1.13717	40.0514	1.68056e-05	0.00153961	cellular retinoic acid binding protein II [Source:MGI Symbol;Acc:MGI:88491]	protein_coding	1382
ENSMUSG00000018906	605	18452	P4ha2	1.42173	4.84697	49.6364	1.68327e-05	0.00153961	procollagen-proline, 2-oxoglutarate 4-dioxygenase (proline 4-hydroxylase), alpha II polypeptide [Source:MGI Symbol;Acc:MGI:894286]	protein_coding	8974
ENSMUSG00000021866	2394	11744	Anxa11	1.34981	1.76626	40.0164	1.68849e-05	0.00153961	annexin A11 [Source:MGI Symbol;Acc:MGI:108481]	protein_coding	311
ENSMUSG00000012519	2003	74568	Mlkl	1.48994	0.79147	39.986	1.69541e-05	0.0015398	mixed lineage kinase domain-like [Source:MGI Symbol;Acc:MGI:1921818]	protein_coding	197259
ENSMUSG00000036529	6190	77980	Sbf1	-0.31036	5.94176	39.8887	1.71779e-05	0.00155399	SET binding factor 1 [Source:MGI Symbol;Acc:MGI:1925230]	protein_coding	6305
ENSMUSG00000045930	4571	66864	Clec14a	2.3702	-0.266993	39.7025	1.76154e-05	0.00158732	C-type lectin domain family 14, member a [Source:MGI Symbol;Acc:MGI:1914114]	protein_coding	161198
ENSMUSG00000025967	1939	55949	Eef1b2	0.743725	6.90541	41.1481	1.77019e-05	0.00158888	eukaryotic translation elongation factor 1 beta 2 [Source:MGI Symbol;Acc:MGI:1929520]	protein_coding	1933
ENSMUSG00000031355	5510	11856	Arhgap6	1.17767	2.39102	39.566	1.79445e-05	0.00160439	Rho GTPase activating protein 6 [Source:MGI Symbol;Acc:MGI:1196332]	protein_coding	395
ENSMUSG00000028063	3948	16905	Lmna	1.08634	5.51236	46.5656	1.80311e-05	0.00160589	lamin A [Source:MGI Symbol;Acc:MGI:96794]	protein_coding	4000
ENSMUSG00000017781	3761	18738	Pitpna	-0.352683	6.35793	39.4607	1.82029e-05	0.00161023	phosphatidylinositol transfer protein, alpha [Source:MGI Symbol;Acc:MGI:99887]	protein_coding	5306
ENSMUSG00000002365	2411	66616	Snx9	0.754184	4.17848	39.4538	1.822e-05	0.00161023	sorting nexin 9 [Source:MGI Symbol;Acc:MGI:1913866]	protein_coding	51429
ENSMUSG00000026586	4986	18933	Prrx1	1.62776	4.69267	50.215	1.84118e-05	0.00162094	paired related homeobox 1 [Source:MGI Symbol;Acc:MGI:97712]	protein_coding	5396
ENSMUSG00000064325	1173	15245	Hhip	1.06035	3.42734	39.7684	1.86069e-05	0.00162972	Hedgehog-interacting protein [Source:MGI Symbol;Acc:MGI:1341847]	protein_coding	64399
ENSMUSG00000097072	3095	3604	Foxl2os	1.6182	1.27276	39.2812	1.86534e-05	0.00162972	forkhead box L2, opposite strand [Source:MGI Symbol;Acc:MGI:3614944]	processed_transcript	#N/A
ENSMUSG00000029335	2739	110075	Bmp3	1.01802	2.63376	39.1353	1.9029e-05	0.00165624	bone morphogenetic protein 3 [Source:MGI Symbol;Acc:MGI:88179]	protein_coding	651
ENSMUSG00000014602	8206	16560	Kif1a	-0.455952	8.34491	39.0125	1.93516e-05	0.00167632	kinesin family member 1A [Source:MGI Symbol;Acc:MGI:108391]	protein_coding	547
ENSMUSG00000031636	1604	53318	Pdlim3	1.57584	2.67228	40.8021	1.94056e-05	0.00167632	PDZ and LIM domain 3 [Source:MGI Symbol;Acc:MGI:1859274]	protein_coding	27295
ENSMUSG00000043017	2725	19222	Ptgir	1.46302	2.02823	38.8916	1.96756e-05	0.00167684	prostaglandin I receptor (IP) [Source:MGI Symbol;Acc:MGI:99535]	protein_coding	5739
ENSMUSG00000019932	2280	16545	Kera	2.96574	-0.787633	38.8808	1.9705e-05	0.00167684	keratocan [Source:MGI Symbol;Acc:MGI:1202398]	protein_coding	11081
ENSMUSG00000004665	2460	12798	Cnn2	1.32948	5.0774	47.8548	1.97201e-05	0.00167684	calponin 2 [Source:MGI Symbol;Acc:MGI:105093]	protein_coding	1265
ENSMUSG00000028804	3034	329942	Csmd2	-0.478461	4.58652	38.8359	1.98269e-05	0.00167684	CUB and Sushi multiple domains 2 [Source:MGI Symbol;Acc:MGI:2386401]	protein_coding	114784
ENSMUSG00000050556	4015	16500	Kcnb1	-0.559748	6.57505	38.8176	1.98771e-05	0.00167684	potassium voltage gated channel, Shab-related subfamily, member 1 [Source:MGI Symbol;Acc:MGI:96666]	protein_coding	3745
ENSMUSG00000048756	6848	56484	Foxo3	-0.380484	6.31352	38.7883	1.99574e-05	0.00167684	forkhead box O3 [Source:MGI Symbol;Acc:MGI:1890081]	protein_coding	2309
ENSMUSG00000021464	324	26564	Ror2	1.55229	1.98589	38.7713	2.00041e-05	0.00167684	receptor tyrosine kinase-like orphan receptor 2 [Source:MGI Symbol;Acc:MGI:1347521]	protein_coding	4920
ENSMUSG00000039462	3130	12813	Col10a1	1.03799	2.9619	38.7658	2.00192e-05	0.00167684	collagen, type X, alpha 1 [Source:MGI Symbol;Acc:MGI:88445]	protein_coding	1300
ENSMUSG00000003500	2471	23917	Impdh1	-0.482036	6.58484	38.7304	2.01173e-05	0.00167684	inosine monophosphate dehydrogenase 1 [Source:MGI Symbol;Acc:MGI:96567]	protein_coding	3614
ENSMUSG00000050751	2842	209966	Pgbd5	-0.424177	4.23683	38.7217	2.01413e-05	0.00167684	piggyBac transposable element derived 5 [Source:MGI Symbol;Acc:MGI:2429955]	protein_coding	79605
ENSMUSG00000032400	2957	68014	Zwilch	0.649011	2.99661	38.6751	2.02713e-05	0.00167926	zwilch kinetochore protein [Source:MGI Symbol;Acc:MGI:1915264]	protein_coding	55055
ENSMUSG00000042625	438	224902	Safb2	-0.579221	4.65273	38.64	2.03697e-05	0.00167926	scaffold attachment factor B2 [Source:MGI Symbol;Acc:MGI:2146808]	protein_coding	9667
ENSMUSG00000040488	5386	108075	Ltbp4	1.51936	2.84989	40.8767	2.04269e-05	0.00167926	latent transforming growth factor beta binding protein 4 [Source:MGI Symbol;Acc:MGI:1321395]	protein_coding	8425
ENSMUSG00000046312	4173	329828	AI464131	1.26668	2.68108	38.6057	2.04664e-05	0.00167926	expressed sequence AI464131 [Source:MGI Symbol;Acc:MGI:2140300]	protein_coding	57462
ENSMUSG00000045664	1491	104252	Cdc42ep2	0.931516	2.87756	38.5813	2.05358e-05	0.00167926	CDC42 effector protein (Rho GTPase binding) 2 [Source:MGI Symbol;Acc:MGI:1929744]	protein_coding	10435
ENSMUSG00000031103	6088	56501	Elf4	1.20571	2.00927	38.3786	2.11207e-05	0.00171316	E74-like factor 4 (ets domain transcription factor) [Source:MGI Symbol;Acc:MGI:1928377]	protein_coding	2000
ENSMUSG00000041797	6384	217262	Abca9	1.43177	4.32584	46.4618	2.11222e-05	0.00171316	ATP-binding cassette, sub-family A (ABC1), member 9 [Source:MGI Symbol;Acc:MGI:2386796]	protein_coding	10350
ENSMUSG00000028495	878	20104	Rps6	0.538689	7.96495	38.3457	2.12173e-05	0.00171316	ribosomal protein S6 [Source:MGI Symbol;Acc:MGI:98159]	protein_coding	#N/A
ENSMUSG00000036887	1040	12259	C1qa	-1.17053	2.22468	38.3351	2.12486e-05	0.00171316	complement component 1, q subcomponent, alpha polypeptide [Source:MGI Symbol;Acc:MGI:88223]	protein_coding	712
ENSMUSG00000021275	7778	104859	Tecpr2	-0.357299	5.1933	38.2539	2.149e-05	0.00172656	tectonin beta-propeller repeat containing 2 [Source:MGI Symbol;Acc:MGI:2144865]	protein_coding	9895
ENSMUSG00000060126	1169	22070	Tpt1	0.630429	8.16902	38.1691	2.17453e-05	0.00174099	tumor protein, translationally-controlled 1 [Source:MGI Symbol;Acc:MGI:104890]	protein_coding	#N/A
ENSMUSG00000027102	557	15437	Hoxd8	2.60229	0.416061	38.0998	2.19567e-05	0.00175181	homeobox D8 [Source:MGI Symbol;Acc:MGI:96209]	protein_coding	3234
ENSMUSG00000033306	14854	210126	Lpp	0.988744	5.62082	43.7565	2.24046e-05	0.00178017	LIM domain containing preferred translocation partner in lipoma [Source:MGI Symbol;Acc:MGI:2441849]	protein_coding	4026
ENSMUSG00000024079	4313	19106	Eif2ak2	0.669823	4.79712	37.9163	2.25273e-05	0.00178017	eukaryotic translation initiation factor 2-alpha kinase 2 [Source:MGI Symbol;Acc:MGI:1353449]	protein_coding	5610
ENSMUSG00000006307	8469	75410	Kmt2b	-0.445722	4.61639	37.9108	2.25446e-05	0.00178017	lysine (K)-specific methyltransferase 2B [Source:MGI Symbol;Acc:MGI:109565]	protein_coding	9757
ENSMUSG00000042254	4153	214425	Cilp	1.78446	0.542501	37.8657	2.26878e-05	0.00178179	cartilage intermediate layer protein, nucleotide pyrophosphohydrolase [Source:MGI Symbol;Acc:MGI:2444507]	protein_coding	8483
ENSMUSG00000037012	4278	15275	Hk1	-0.46465	6.65667	37.8555	2.27202e-05	0.00178179	hexokinase 1 [Source:MGI Symbol;Acc:MGI:96103]	protein_coding	3098
ENSMUSG00000024197	2159	66905	Plin3	1.59772	3.88218	45.7144	2.28139e-05	0.00178275	perilipin 3 [Source:MGI Symbol;Acc:MGI:1914155]	protein_coding	10226
ENSMUSG00000049336	9908	23964	Tenm2	-0.499666	4.87349	37.7863	2.2942e-05	0.00178275	teneurin transmembrane protein 2 [Source:MGI Symbol;Acc:MGI:1345184]	protein_coding	57451
ENSMUSG00000031963	3791	73230	Bmper	1.8271	1.76497	38.0453	2.30962e-05	0.00178275	BMP-binding endothelial regulator [Source:MGI Symbol;Acc:MGI:1920480]	protein_coding	168667
ENSMUSG00000020773	1503	217333	Trim47	1.94895	1.74769	38.5734	2.31509e-05	0.00178275	tripartite motif-containing 47 [Source:MGI Symbol;Acc:MGI:1917374]	protein_coding	91107
ENSMUSG00000028962	405	20535	Slc4a2	0.607171	4.62598	37.7079	2.31961e-05	0.00178275	solute carrier family 4 (anion exchanger), member 2 [Source:MGI Symbol;Acc:MGI:109351]	protein_coding	6522
ENSMUSG00000040661	9305	81000	Rad54l2	-0.358994	5.15788	37.7074	2.31979e-05	0.00178275	RAD54 like 2 (S. cerevisiae) [Source:MGI Symbol;Acc:MGI:1933196]	protein_coding	23132
ENSMUSG00000030116	328	50530	Mfap5	2.31022	4.44289	51.2441	2.33651e-05	0.00178721	microfibrillar associated protein 5 [Source:MGI Symbol;Acc:MGI:1354387]	protein_coding	8076
ENSMUSG00000057193	3478	68682	Slc44a2	0.76615	5.01753	38.9204	2.34115e-05	0.00178721	solute carrier family 44, member 2 [Source:MGI Symbol;Acc:MGI:1915932]	protein_coding	57153
ENSMUSG00000069793	5769	237886	Slfn9	0.736021	4.72571	37.889	2.37322e-05	0.00179263	schlafen 9 [Source:MGI Symbol;Acc:MGI:2445121]	protein_coding	91607
ENSMUSG00000035783	1781	11475	Acta2	0.98351	5.27861	42.6074	2.37376e-05	0.00179263	actin, alpha 2, smooth muscle, aorta [Source:MGI Symbol;Acc:MGI:87909]	protein_coding	59
ENSMUSG00000033960	6730	240185	Jcad	1.32201	5.51505	46.9225	2.37775e-05	0.00179263	junctional cadherin 5 associated [Source:MGI Symbol;Acc:MGI:2685174]	protein_coding	57608
ENSMUSG00000037685	8069	11980	Atp8a1	-0.363841	6.30494	37.5255	2.38001e-05	0.00179263	ATPase, aminophospholipid transporter (APLT), class I, type 8A, member 1 [Source:MGI Symbol;Acc:MGI:1330848]	protein_coding	10396
ENSMUSG00000106847	4725	2147	Peg13	-0.413848	6.84711	37.504	2.38725e-05	0.00179263	paternally expressed 13 [Source:MGI Symbol;Acc:MGI:2663476]	sense_intronic	#N/A
ENSMUSG00000052302	5695	74694	Tbc1d30	-0.469046	4.69906	37.4532	2.40445e-05	0.00179614	TBC1 domain family, member 30 [Source:MGI Symbol;Acc:MGI:1921944]	protein_coding	23329
ENSMUSG00000026828	4225	241391	Galnt5	1.24487	0.751941	37.4441	2.40757e-05	0.00179614	polypeptide N-acetylgalactosaminyltransferase 5 [Source:MGI Symbol;Acc:MGI:2179403]	protein_coding	11227
ENSMUSG00000112854	2357	1866	Gm38403	3.50168	-0.738707	37.3809	2.4292e-05	0.00179973	predicted gene, 38403 [Source:MGI Symbol;Acc:MGI:5621288]	lincRNA	#N/A
ENSMUSG00000022629	6439	16564	Kif21a	-0.482471	6.74009	37.3651	2.43464e-05	0.00179973	kinesin family member 21A [Source:MGI Symbol;Acc:MGI:109188]	protein_coding	55605
ENSMUSG00000027840	3318	22414	Wnt2b	1.04879	2.82129	37.3615	2.43588e-05	0.00179973	wingless-type MMTV integration site family, member 2B [Source:MGI Symbol;Acc:MGI:1261834]	protein_coding	7482
ENSMUSG00000085208	4423	3285	Brip1os	0.725011	4.91368	37.8338	2.46486e-05	0.00181021	BRCA1 interacting protein C-terminal helicase 1, opposite strand [Source:MGI Symbol;Acc:MGI:1921288]	antisense_RNA	#N/A
ENSMUSG00000094127	420	#N/A	G530012D18Rik	1.59965	1.31609	37.2734	2.46649e-05	0.00181021	RIKEN cDNA G530012D1 gene [Source:MGI Symbol;Acc:MGI:3642025]	protein_coding	#N/A
ENSMUSG00000042671	8474	67792	Rgs8	-0.424888	6.02424	37.2525	2.47381e-05	0.00181021	regulator of G-protein signaling 8 [Source:MGI Symbol;Acc:MGI:108408]	protein_coding	85397
ENSMUSG00000029603	4035	14357	Dtx1	-0.355069	5.40048	37.212	2.48808e-05	0.00181021	deltex 1, E3 ubiquitin ligase [Source:MGI Symbol;Acc:MGI:1352744]	protein_coding	1840
ENSMUSG00000046027	2483	170460	Stard5	0.964854	2.76453	37.2081	2.48945e-05	0.00181021	StAR-related lipid transfer (START) domain containing 5 [Source:MGI Symbol;Acc:MGI:2156765]	protein_coding	80765
ENSMUSG00000050132	4868	237868	Sarm1	-0.508617	4.81013	37.1215	2.52029e-05	0.00182685	sterile alpha and HEAT/Armadillo motif containing 1 [Source:MGI Symbol;Acc:MGI:2136419]	protein_coding	23098
ENSMUSG00000022464	3932	69354	Slc38a4	2.09656	3.61079	46.8442	2.55513e-05	0.00183349	solute carrier family 38, member 4 [Source:MGI Symbol;Acc:MGI:1916604]	protein_coding	55089
ENSMUSG00000041731	3239	226041	Pgm5	1.65987	1.44505	37.0059	2.56218e-05	0.00183349	phosphoglucomutase 5 [Source:MGI Symbol;Acc:MGI:1925668]	protein_coding	5239
ENSMUSG00000008683	5179	267019	Rps15a	0.522213	7.50909	36.9989	2.56471e-05	0.00183349	ribosomal protein S15A [Source:MGI Symbol;Acc:MGI:2389091]	protein_coding	6210
ENSMUSG00000040562	1064	14863	Gstm2	1.73521	3.94016	45.915	2.56798e-05	0.00183349	glutathione S-transferase, mu 2 [Source:MGI Symbol;Acc:MGI:95861]	protein_coding	#N/A
ENSMUSG00000049517	937	66475	Rps23	0.624915	6.60047	37.0648	2.58463e-05	0.00183349	ribosomal protein S23 [Source:MGI Symbol;Acc:MGI:1913725]	protein_coding	6228
ENSMUSG00000021913	3723	239017	Ogdhl	-0.436884	5.37142	36.9394	2.58661e-05	0.00183349	oxoglutarate dehydrogenase-like [Source:MGI Symbol;Acc:MGI:3616088]	protein_coding	55753
ENSMUSG00000020524	287	14799	Gria1	-0.440815	5.76395	36.9265	2.59136e-05	0.00183349	glutamate receptor, ionotropic, AMPA1 (alpha 1) [Source:MGI Symbol;Acc:MGI:95808]	protein_coding	2890
ENSMUSG00000028234	3706	67427	Rps20	0.896899	7.4835	40.6968	2.60058e-05	0.00183349	ribosomal protein S20 [Source:MGI Symbol;Acc:MGI:1914677]	protein_coding	6224
ENSMUSG00000038485	7015	192157	Socs7	-0.372025	6.37152	36.8999	2.60126e-05	0.00183349	suppressor of cytokine signaling 7 [Source:MGI Symbol;Acc:MGI:2651588]	protein_coding	30837
ENSMUSG00000038453	7054	56013	Srcin1	-0.533166	4.76652	36.8764	2.60999e-05	0.00183402	SRC kinase signaling inhibitor 1 [Source:MGI Symbol;Acc:MGI:1933179]	protein_coding	80725
ENSMUSG00000112023	1836	14727	Lilr4b	-1.20817	1.40826	36.843	2.62251e-05	0.0018372	leukocyte immunoglobulin-like receptor, subfamily B, member 4B [Source:MGI Symbol;Acc:MGI:102702]	protein_coding	107987462
ENSMUSG00000071054	1755	224903	Safb	-0.611197	5.54507	36.8011	2.6383e-05	0.00184264	scaffold attachment factor B [Source:MGI Symbol;Acc:MGI:2146974]	protein_coding	6294
ENSMUSG00000047557	1112	17035	Lxn	1.02449	2.87893	36.756	2.6554e-05	0.00184553	latexin [Source:MGI Symbol;Acc:MGI:107633]	protein_coding	56925
ENSMUSG00000005124	5097	22402	Wisp1	1.64314	5.93906	48.9542	2.65849e-05	0.00184553	WNT1 inducible signaling pathway protein 1 [Source:MGI Symbol;Acc:MGI:1197008]	protein_coding	8840
ENSMUSG00000044949	1012	327900	Ubtd2	0.641093	3.24672	36.6535	2.69475e-05	0.00186506	ubiquitin domain containing 2 [Source:MGI Symbol;Acc:MGI:2444752]	protein_coding	92181
ENSMUSG00000048001	1273	15208	Hes5	-1.39758	3.17973	39.9197	2.7217e-05	0.00187806	hairy and enhancer of split 5 (Drosophila) [Source:MGI Symbol;Acc:MGI:104876]	protein_coding	388585
ENSMUSG00000041779	6492	170829	Tram2	1.16717	1.95437	36.5395	2.7393e-05	0.00188454	translocating chain-associating membrane protein 2 [Source:MGI Symbol;Acc:MGI:1924817]	protein_coding	9697
ENSMUSG00000026587	7248	11899	Astn1	-0.375007	6.08965	36.4853	2.76077e-05	0.00189316	astrotactin 1 [Source:MGI Symbol;Acc:MGI:1098567]	protein_coding	460
ENSMUSG00000039542	6050	17967	Ncam1	-0.446027	8.51999	36.4664	2.76831e-05	0.00189316	neural cell adhesion molecule 1 [Source:MGI Symbol;Acc:MGI:97281]	protein_coding	4684
ENSMUSG00000025366	3981	23943	Esyt1	0.660138	4.39866	36.4279	2.78375e-05	0.00189807	extended synaptotagmin-like protein 1 [Source:MGI Symbol;Acc:MGI:1344426]	protein_coding	23344
ENSMUSG00000038305	823	67198	Spats2l	1.10309	4.97053	42.3355	2.81398e-05	0.00190899	spermatogenesis associated, serine-rich 2-like [Source:MGI Symbol;Acc:MGI:1914448]	protein_coding	26010
ENSMUSG00000097108	4479	#N/A	Gm26581	2.69355	0.104836	36.3278	2.82431e-05	0.00190899	predicted gene, 26581 [Source:MGI Symbol;Acc:MGI:5477075]	lincRNA	#N/A
ENSMUSG00000066357	4163	83669	Wdr6	-0.470784	8.68145	36.3071	2.83276e-05	0.00190899	WD repeat domain 6 [Source:MGI Symbol;Acc:MGI:1930140]	protein_coding	11180
ENSMUSG00000067274	1358	11837	Rplp0	0.747463	9.03275	36.8784	2.83299e-05	0.00190899	ribosomal protein, large, P0 [Source:MGI Symbol;Acc:MGI:1927636]	protein_coding	6175
ENSMUSG00000070348	3740	12443	Ccnd1	-0.505273	6.53742	36.1313	2.90586e-05	0.00194914	cyclin D1 [Source:MGI Symbol;Acc:MGI:88313]	protein_coding	595
ENSMUSG00000028497	2737	66775	Hacd4	1.69159	3.9459	44.4956	2.91255e-05	0.00194914	3-hydroxyacyl-CoA dehydratase 4 [Source:MGI Symbol;Acc:MGI:1914025]	protein_coding	401494
ENSMUSG00000037750	3258	216971	Fam222b	-0.45166	4.23037	36.1026	2.91803e-05	0.00194914	family with sequence similarity 222, member B [Source:MGI Symbol;Acc:MGI:2384939]	protein_coding	55731
ENSMUSG00000039621	6533	277360	Prex1	-0.602309	3.12956	36.0636	2.93459e-05	0.00195452	phosphatidylinositol-3,4,5-trisphosphate-dependent Rac exchange factor 1 [Source:MGI Symbol;Acc:MGI:3040696]	protein_coding	57580
ENSMUSG00000000325	4698	11877	Arvcf	-0.532171	4.89801	36.0138	2.95594e-05	0.00196279	armadillo repeat gene deleted in velocardiofacial syndrome [Source:MGI Symbol;Acc:MGI:109620]	protein_coding	421
ENSMUSG00000038668	3512	14745	Lpar1	1.55329	4.69307	45.3482	2.97569e-05	0.00196279	lysophosphatidic acid receptor 1 [Source:MGI Symbol;Acc:MGI:108429]	protein_coding	1902
ENSMUSG00000032625	5678	330267	Thsd7a	-0.482067	5.78508	35.9558	2.98103e-05	0.00196279	thrombospondin, type I, domain containing 7A [Source:MGI Symbol;Acc:MGI:2685683]	protein_coding	221981
ENSMUSG00000022090	1523	213019	Pdlim2	1.56412	2.14041	36.1421	2.98117e-05	0.00196279	PDZ and LIM domain 2 [Source:MGI Symbol;Acc:MGI:2384850]	protein_coding	64236
ENSMUSG00000025025	5156	17859	Mxi1	-0.388303	5.53147	35.9141	2.99922e-05	0.00196903	MAX interactor 1, dimerization protein [Source:MGI Symbol;Acc:MGI:97245]	protein_coding	4601
ENSMUSG00000011114	1984	21376	Tbrg1	0.650036	5.47584	36.285	3.01268e-05	0.00197032	transforming growth factor beta regulated gene 1 [Source:MGI Symbol;Acc:MGI:1100877]	protein_coding	84897
ENSMUSG00000034459	2656	15957	Ifit1	1.24566	1.65287	35.8705	3.01833e-05	0.00197032	interferon-induced protein with tetratricopeptide repeats 1 [Source:MGI Symbol;Acc:MGI:99450]	protein_coding	439996
ENSMUSG00000041688	6364	27494	Amot	0.778852	4.21054	35.9157	3.0476e-05	0.00198379	angiomotin [Source:MGI Symbol;Acc:MGI:108440]	protein_coding	154796
ENSMUSG00000025355	2236	58223	Mmp19	1.55462	2.97488	39.0934	3.07506e-05	0.00198413	matrix metallopeptidase 19 [Source:MGI Symbol;Acc:MGI:1927899]	protein_coding	4327
ENSMUSG00000050010	3760	330096	Shisa3	1.56296	2.326	36.6536	3.07607e-05	0.00198413	shisa family member 3 [Source:MGI Symbol;Acc:MGI:3041225]	protein_coding	152573
ENSMUSG00000074637	2057	20674	Sox2	-0.905524	3.05727	35.7241	3.08363e-05	0.00198413	SRY (sex determining region Y)-box 2 [Source:MGI Symbol;Acc:MGI:98364]	protein_coding	6657
ENSMUSG00000031320	975	20102	Rps4x	0.686971	8.3336	35.8868	3.09061e-05	0.00198413	ribosomal protein S4, X-linked [Source:MGI Symbol;Acc:MGI:98158]	protein_coding	6191
ENSMUSG00000004317	8390	12728	Clcn5	0.600085	5.31575	35.7072	3.0913e-05	0.00198413	chloride channel, voltage-sensitive 5 [Source:MGI Symbol;Acc:MGI:99486]	protein_coding	1184
ENSMUSG00000029233	2220	57357	Srd5a3	0.708779	4.09948	35.6852	3.10127e-05	0.00198499	steroid 5 alpha-reductase 3 [Source:MGI Symbol;Acc:MGI:1930252]	protein_coding	79644
ENSMUSG00000039232	4173	74732	Stx11	0.963079	2.22642	35.6229	3.12972e-05	0.00199763	syntaxin 11 [Source:MGI Symbol;Acc:MGI:1921982]	protein_coding	8676
ENSMUSG00000026676	2670	74186	Ccdc3	1.41306	2.94188	37.5729	3.16086e-05	0.00200535	coiled-coil domain containing 3 [Source:MGI Symbol;Acc:MGI:1921436]	protein_coding	83643
ENSMUSG00000025153	10050	14104	Fasn	-0.334417	7.30038	35.5538	3.16164e-05	0.00200535	fatty acid synthase [Source:MGI Symbol;Acc:MGI:95485]	protein_coding	2194
ENSMUSG00000020184	3099	17246	Mdm2	-0.494153	5.5363	35.5402	3.16799e-05	0.00200535	transformed mouse 3T3 cell double minute 2 [Source:MGI Symbol;Acc:MGI:96952]	protein_coding	4193
ENSMUSG00000029826	4944	78781	Zc3hav1	1.78452	4.17955	45.1168	3.17873e-05	0.00200662	zinc finger CCCH type, antiviral 1 [Source:MGI Symbol;Acc:MGI:1926031]	protein_coding	56829
ENSMUSG00000001520	668	60345	Nrip2	0.837868	3.55877	35.4384	3.21577e-05	0.00202444	nuclear receptor interacting protein 2 [Source:MGI Symbol;Acc:MGI:1891884]	protein_coding	83714
ENSMUSG00000029922	2992	54484	Mkrn1	-0.33913	6.44571	35.3391	3.2632e-05	0.00203677	makorin, ring finger protein, 1 [Source:MGI Symbol;Acc:MGI:1859353]	protein_coding	23608
ENSMUSG00000062591	2228	22153	Tubb4a	-0.475422	5.05037	35.3326	3.26637e-05	0.00203677	tubulin, beta 4A class IVA [Source:MGI Symbol;Acc:MGI:107848]	protein_coding	10382
ENSMUSG00000037375	1819	226861	Hhat	0.635352	3.28112	35.3292	3.268e-05	0.00203677	hedgehog acyltransferase [Source:MGI Symbol;Acc:MGI:2444681]	protein_coding	55733
ENSMUSG00000056938	1959	67131	Acbd4	0.669002	2.58194	35.3233	3.27082e-05	0.00203677	acyl-Coenzyme A binding domain containing 4 [Source:MGI Symbol;Acc:MGI:1914381]	protein_coding	79777
ENSMUSG00000087141	7140	433022	Plcxd2	-0.402581	5.50785	35.2941	3.28499e-05	0.00203873	phosphatidylinositol-specific phospholipase C, X domain containing 2 [Source:MGI Symbol;Acc:MGI:3647874]	protein_coding	257068
ENSMUSG00000072825	394	217882	Cep170b	-0.456058	5.3322	35.2802	3.29171e-05	0.00203873	centrosomal protein 170B [Source:MGI Symbol;Acc:MGI:2145043]	protein_coding	283638
ENSMUSG00000025935	2938	72265	Tram1	0.492794	6.27732	35.2475	3.30767e-05	0.00204311	translocating chain-associating membrane protein 1 [Source:MGI Symbol;Acc:MGI:1919515]	protein_coding	23471
ENSMUSG00000032643	1139	14201	Fhl3	1.43226	1.67283	35.2069	3.32759e-05	0.0020449	four and a half LIM domains 3 [Source:MGI Symbol;Acc:MGI:1341092]	protein_coding	2275
ENSMUSG00000031824	1762	234797	6430548M08Rik	-0.414468	7.2876	35.2054	3.32836e-05	0.0020449	RIKEN cDNA 6430548M08 gene [Source:MGI Symbol;Acc:MGI:2443793]	protein_coding	9764
ENSMUSG00000008575	9116	18028	Nfib	0.583766	6.46461	35.0887	3.38642e-05	0.00207502	nuclear factor I/B [Source:MGI Symbol;Acc:MGI:103188]	protein_coding	4781
ENSMUSG00000046658	6891	54201	Zfp316	-0.396788	4.79174	35.029	3.41656e-05	0.00208763	zinc finger protein 316 [Source:MGI Symbol;Acc:MGI:1860402]	protein_coding	100131017
ENSMUSG00000037379	1271	100689	Spon2	1.12411	2.95956	35.0225	3.43377e-05	0.00208763	spondin 2, extracellular matrix protein [Source:MGI Symbol;Acc:MGI:1923724]	protein_coding	10417
ENSMUSG00000019852	14579	215821	Arfgef3	-0.323138	5.73815	34.9771	3.44302e-05	0.00208763	ARFGEF family member 3 [Source:MGI Symbol;Acc:MGI:106387]	protein_coding	57221
ENSMUSG00000037622	4191	230796	Wdtc1	-0.501639	5.6525	34.9764	3.44335e-05	0.00208763	WD and tetratricopeptide repeats 1 [Source:MGI Symbol;Acc:MGI:2685541]	protein_coding	23038
ENSMUSG00000021140	8318	54604	Pcnx	-0.450152	6.3321	34.9042	3.48055e-05	0.00210463	pecanex homolog (Drosophila) [Source:MGI Symbol;Acc:MGI:1891924]	protein_coding	22990
ENSMUSG00000026142	3636	76867	Rhbdd1	0.715961	4.07574	34.838	3.51509e-05	0.00211591	rhomboid domain containing 1 [Source:MGI Symbol;Acc:MGI:1924117]	protein_coding	84236
ENSMUSG00000042873	4762	269788	Lhfpl4	-0.33582	5.03064	34.8332	3.51761e-05	0.00211591	lipoma HMGIC fusion partner-like protein 4 [Source:MGI Symbol;Acc:MGI:3057108]	protein_coding	375323
ENSMUSG00000022454	3366	54003	Nell2	0.761959	4.63062	35.6301	3.55663e-05	0.00213136	NEL-like 2 [Source:MGI Symbol;Acc:MGI:1858510]	protein_coding	4753
ENSMUSG00000021759	1598	19012	Plpp1	0.869081	3.87376	35.1676	3.57464e-05	0.00213136	phospholipid phosphatase 1 [Source:MGI Symbol;Acc:MGI:108412]	protein_coding	8611
ENSMUSG00000039115	7020	104099	Itga9	0.714435	3.46536	34.6784	3.59989e-05	0.00213136	integrin alpha 9 [Source:MGI Symbol;Acc:MGI:104756]	protein_coding	3680
ENSMUSG00000014773	3581	13388	Dll1	-0.591189	4.27166	34.6764	3.601e-05	0.00213136	delta-like 1 (Drosophila) [Source:MGI Symbol;Acc:MGI:104659]	protein_coding	28514
ENSMUSG00000005836	3194	14465	Gata6	2.19376	0.638489	34.6694	3.60478e-05	0.00213136	GATA binding protein 6 [Source:MGI Symbol;Acc:MGI:107516]	protein_coding	2627
ENSMUSG00000024219	5610	224650	Anks1	-0.400022	5.61709	34.6667	3.60622e-05	0.00213136	ankyrin repeat and SAM domain containing 1 [Source:MGI Symbol;Acc:MGI:2446180]	protein_coding	23294
ENSMUSG00000021482	682	66129	Aaed1	0.532522	4.88544	34.663	3.60824e-05	0.00213136	AhpC/TSA antioxidant enzyme domain containing 1 [Source:MGI Symbol;Acc:MGI:1913379]	protein_coding	195827
ENSMUSG00000024349	2302	72512	Tmem173	1.46863	1.52349	34.6447	3.6181e-05	0.00213171	transmembrane protein 173 [Source:MGI Symbol;Acc:MGI:1919762]	protein_coding	340061
ENSMUSG00000031028	772	22141	Tub	-0.466014	6.29209	34.5784	3.65422e-05	0.00214749	tubby bipartite transcription factor [Source:MGI Symbol;Acc:MGI:2651573]	protein_coding	7275
ENSMUSG00000001123	1520	16859	Lgals9	1.14925	2.9315	34.6545	3.67714e-05	0.00215134	lectin, galactose binding, soluble 9 [Source:MGI Symbol;Acc:MGI:109496]	protein_coding	284194
ENSMUSG00000035390	2867	381979	Brsk1	-0.358179	5.60637	34.5325	3.67951e-05	0.00215134	BR serine/threonine kinase 1 [Source:MGI Symbol;Acc:MGI:2685946]	protein_coding	84446
ENSMUSG00000046329	3362	66972	Slc25a23	-0.526043	5.54479	34.4572	3.72135e-05	0.00217028	solute carrier family 25 (mitochondrial carrier; phosphate carrier), member 23 [Source:MGI Symbol;Acc:MGI:1914222]	protein_coding	79085
ENSMUSG00000023942	2216	63959	Slc29a1	0.748949	3.41834	34.4289	3.73723e-05	0.00217403	solute carrier family 29 (nucleoside transporters), member 1 [Source:MGI Symbol;Acc:MGI:1927073]	protein_coding	2030
ENSMUSG00000029428	2939	13852	Stx2	0.735342	3.59443	34.3933	3.75732e-05	0.00217598	syntaxin 2 [Source:MGI Symbol;Acc:MGI:108059]	protein_coding	2054
ENSMUSG00000001435	5063	12822	Col18a1	0.757442	4.95105	35.747	3.75952e-05	0.00217598	collagen, type XVIII, alpha 1 [Source:MGI Symbol;Acc:MGI:88451]	protein_coding	80781
ENSMUSG00000031616	3625	13617	Ednra	0.823151	3.41001	34.3186	3.79985e-05	0.00219231	endothelin receptor type A [Source:MGI Symbol;Acc:MGI:105923]	protein_coding	1909
ENSMUSG00000035696	1617	73469	Rnf38	-0.304874	5.76444	34.3009	3.81001e-05	0.00219231	ring finger protein 38 [Source:MGI Symbol;Acc:MGI:1920719]	protein_coding	152006
ENSMUSG00000050783	2509	15557	Htr1f	2.01677	-0.296541	34.2898	3.81637e-05	0.00219231	5-hydroxytryptamine (serotonin) receptor 1F [Source:MGI Symbol;Acc:MGI:99842]	protein_coding	3355
ENSMUSG00000003344	2449	208198	Btbd2	-0.360497	5.36414	34.2646	3.83095e-05	0.0021952	BTB (POZ) domain containing 2 [Source:MGI Symbol;Acc:MGI:1933831]	protein_coding	55643
ENSMUSG00000027868	333	21384	Tbx15	1.84371	3.32644	40.9745	3.87363e-05	0.00220287	T-box 15 [Source:MGI Symbol;Acc:MGI:1277234]	protein_coding	6913
ENSMUSG00000042388	3884	242667	Dlgap3	-0.597159	3.32017	34.1825	3.87874e-05	0.00220287	discs, large (Drosophila) homolog-associated protein 3 [Source:MGI Symbol;Acc:MGI:3039563]	protein_coding	58512
ENSMUSG00000021614	8332	13003	Vcan	0.678461	6.41031	35.5641	3.88232e-05	0.00220287	versican [Source:MGI Symbol;Acc:MGI:102889]	protein_coding	1462
ENSMUSG00000105987	981	2356	AI506816	0.576258	4.81867	34.1758	3.88269e-05	0.00220287	expressed sequence AI506816 [Source:MGI Symbol;Acc:MGI:2140929]	processed_transcript	#N/A
ENSMUSG00000033948	5582	74464	Zswim5	-0.41915	4.95002	34.1594	3.89231e-05	0.0022029	zinc finger SWIM-type containing 5 [Source:MGI Symbol;Acc:MGI:1921714]	protein_coding	57643
ENSMUSG00000026727	1604	20163	Rsu1	0.639572	4.46042	34.1339	3.90738e-05	0.00220599	Ras suppressor protein 1 [Source:MGI Symbol;Acc:MGI:103040]	protein_coding	6251
ENSMUSG00000048458	4701	109050	Fam212b	-0.454323	4.38045	34.1067	3.92352e-05	0.0022071	family with sequence similarity 212, member B [Source:MGI Symbol;Acc:MGI:1923497]	protein_coding	55924
ENSMUSG00000040797	7464	243621	Iqsec3	-0.468363	6.01307	34.0982	3.92855e-05	0.0022071	IQ motif and Sec7 domain 3 [Source:MGI Symbol;Acc:MGI:2677208]	protein_coding	440073
ENSMUSG00000025027	2120	170750	Xpnpep1	0.399855	5.67567	34.0302	3.96926e-05	0.00221649	X-prolyl aminopeptidase (aminopeptidase P) 1, soluble [Source:MGI Symbol;Acc:MGI:2180003]	protein_coding	7511
ENSMUSG00000079592	1259	235312	C1qtnf5	1.41526	2.62745	35.0419	3.97443e-05	0.00221649	C1q and tumor necrosis factor related protein 5 [Source:MGI Symbol;Acc:MGI:2385958]	protein_coding	114902
ENSMUSG00000027339	8233	215653	Rassf2	1.63772	5.59954	44.8798	3.9819e-05	0.00221649	Ras association (RalGDS/AF-6) domain family member 2 [Source:MGI Symbol;Acc:MGI:2442060]	protein_coding	9770
ENSMUSG00000001870	6671	268977	Ltbp1	1.01079	4.0137	36.3628	3.99279e-05	0.00221649	latent transforming growth factor beta binding protein 1 [Source:MGI Symbol;Acc:MGI:109151]	protein_coding	4052
ENSMUSG00000035936	5647	214579	Aldh5a1	-0.44945	4.58564	33.9901	3.9935e-05	0.00221649	aldhehyde dehydrogenase family 5, subfamily A1 [Source:MGI Symbol;Acc:MGI:2441982]	protein_coding	7915
ENSMUSG00000025887	2649	12364	Casp12	1.26001	3.02536	35.3225	4.01531e-05	0.00222313	caspase 12 [Source:MGI Symbol;Acc:MGI:1312922]	protein_coding	100506742
ENSMUSG00000046561	3859	271970	Arsj	1.68789	1.46698	33.9387	4.02482e-05	0.00222313	arylsulfatase J [Source:MGI Symbol;Acc:MGI:2443513]	protein_coding	79642
ENSMUSG00000036273	8275	66725	Lrrk2	0.720682	3.1154	33.7989	4.11141e-05	0.00226551	leucine-rich repeat kinase 2 [Source:MGI Symbol;Acc:MGI:1913975]	protein_coding	120892
ENSMUSG00000020814	2063	67622	Mxra7	-0.401172	5.11763	33.7686	4.13047e-05	0.00227057	matrix-remodelling associated 7 [Source:MGI Symbol;Acc:MGI:1914872]	protein_coding	439921
ENSMUSG00000059901	5188	237360	Adamts14	1.53899	1.76545	33.7026	4.17228e-05	0.00227365	a disintegrin-like and metallopeptidase (reprolysin type) with thrombospondin type 1 motif, 14 [Source:MGI Symbol;Acc:MGI:2179942]	protein_coding	140766
ENSMUSG00000040254	6307	108151	Sema3d	0.918558	3.68063	34.2677	4.17378e-05	0.00227365	sema domain, immunoglobulin domain (Ig), short basic domain, secreted, (semaphorin) 3D [Source:MGI Symbol;Acc:MGI:1860118]	protein_coding	223117
ENSMUSG00000031865	4118	13191	Dctn1	-0.481735	7.4717	33.6838	4.18429e-05	0.00227365	dynactin 1 [Source:MGI Symbol;Acc:MGI:107745]	protein_coding	1639
ENSMUSG00000030091	7037	54563	Nup210	-0.490762	5.36831	33.6741	4.19051e-05	0.00227365	nucleoporin 210 [Source:MGI Symbol;Acc:MGI:1859555]	protein_coding	23225
ENSMUSG00000030247	2548	16523	Kcnj8	1.76642	0.598661	33.6593	4.20002e-05	0.00227365	potassium inwardly-rectifying channel, subfamily J, member 8 [Source:MGI Symbol;Acc:MGI:1100508]	protein_coding	3764
ENSMUSG00000061576	2520	13483	Dpp6	-0.391242	5.75234	33.6413	4.21156e-05	0.00227365	dipeptidylpeptidase 6 [Source:MGI Symbol;Acc:MGI:94921]	protein_coding	1804
ENSMUSG00000039209	805	68172	Rpl39l	2.30661	1.00538	34.5619	4.22163e-05	0.00227365	ribosomal protein L39-like [Source:MGI Symbol;Acc:MGI:1915422]	protein_coding	116832
ENSMUSG00000023348	2168	22051	Trip6	0.877435	3.89866	34.3835	4.22491e-05	0.00227365	thyroid hormone receptor interactor 6 [Source:MGI Symbol;Acc:MGI:1343458]	protein_coding	7205
ENSMUSG00000040035	1505	214240	Disp2	-0.55859	5.27079	33.5975	4.23994e-05	0.00227365	dispatched RND tramsporter family member 2 [Source:MGI Symbol;Acc:MGI:2388733]	protein_coding	85455
ENSMUSG00000047675	860	20116	Rps8	0.567099	7.82597	33.5971	4.2402e-05	0.00227365	ribosomal protein S8 [Source:MGI Symbol;Acc:MGI:98166]	protein_coding	#N/A
ENSMUSG00000026170	1892	104086	Cyp27a1	1.71466	0.505444	33.5617	4.26323e-05	0.00227365	cytochrome P450, family 27, subfamily a, polypeptide 1 [Source:MGI Symbol;Acc:MGI:88594]	protein_coding	1593
ENSMUSG00000039005	4077	21898	Tlr4	1.36551	3.34353	37.0502	4.26667e-05	0.00227365	toll-like receptor 4 [Source:MGI Symbol;Acc:MGI:96824]	protein_coding	7099
ENSMUSG00000055963	888	208820	Triqk	0.724413	2.33583	33.5113	4.29634e-05	0.00227365	triple QxxK/R motif containing [Source:MGI Symbol;Acc:MGI:3650048]	protein_coding	286144
ENSMUSG00000069763	1767	67888	Tmem100	1.50872	1.27145	33.5027	4.30196e-05	0.00227365	transmembrane protein 100 [Source:MGI Symbol;Acc:MGI:1915138]	protein_coding	55273
ENSMUSG00000047250	2867	19224	Ptgs1	2.14729	3.19243	41.1257	4.30675e-05	0.00227365	prostaglandin-endoperoxide synthase 1 [Source:MGI Symbol;Acc:MGI:97797]	protein_coding	5742
ENSMUSG00000042793	6675	329252	Lgr6	0.858726	1.77423	33.4812	4.31619e-05	0.00227365	leucine-rich repeat-containing G protein-coupled receptor 6 [Source:MGI Symbol;Acc:MGI:2441805]	protein_coding	59352
ENSMUSG00000020354	4453	24052	Sgcd	1.37436	2.08871	33.4741	4.32093e-05	0.00227365	sarcoglycan, delta (dystrophin-associated glycoprotein) [Source:MGI Symbol;Acc:MGI:1346525]	protein_coding	6444
ENSMUSG00000030225	317	232449	Dera	0.662642	2.92708	33.4696	4.32388e-05	0.00227365	deoxyribose-phosphate aldolase (putative) [Source:MGI Symbol;Acc:MGI:1913762]	protein_coding	51071
ENSMUSG00000051041	1685	244198	Olfml1	1.36558	3.05071	35.7297	4.32408e-05	0.00227365	olfactomedin-like 1 [Source:MGI Symbol;Acc:MGI:2679264]	protein_coding	283298
ENSMUSG00000025794	1009	67115	Rpl14	0.482738	7.35789	33.4239	4.35439e-05	0.00227967	ribosomal protein L14 [Source:MGI Symbol;Acc:MGI:1914365]	protein_coding	#N/A
ENSMUSG00000054793	2161	260299	Cadm4	-0.388782	5.18436	33.4224	4.35536e-05	0.00227967	cell adhesion molecule 4 [Source:MGI Symbol;Acc:MGI:2449088]	protein_coding	199731
ENSMUSG00000057604	1730	30937	Lmcd1	1.75178	1.39054	33.3257	4.42066e-05	0.00230603	LIM and cysteine-rich domains 1 [Source:MGI Symbol;Acc:MGI:1353635]	protein_coding	29995
ENSMUSG00000033882	1794	633285	Rbm46	1.51595	0.750293	33.3182	4.4258e-05	0.00230603	RNA binding motif protein 46 [Source:MGI Symbol;Acc:MGI:3645057]	protein_coding	166863
ENSMUSG00000040998	4619	114249	Npnt	-0.473549	5.41554	33.2998	4.43833e-05	0.00230705	nephronectin [Source:MGI Symbol;Acc:MGI:2148811]	protein_coding	255743
ENSMUSG00000026421	1828	13007	Csrp1	0.646324	4.31098	33.2843	4.44897e-05	0.00230705	cysteine and glycine-rich protein 1 [Source:MGI Symbol;Acc:MGI:88549]	protein_coding	1465
ENSMUSG00000030717	829	56312	Nupr1	1.89518	2.8047	38.0771	4.46618e-05	0.00230705	nuclear protein transcription regulator 1 [Source:MGI Symbol;Acc:MGI:1891834]	protein_coding	26471
ENSMUSG00000027763	346	56758	Mbnl1	0.367888	6.94514	33.2545	4.46944e-05	0.00230705	muscleblind like splicing factor 1 [Source:MGI Symbol;Acc:MGI:1928482]	protein_coding	4154
ENSMUSG00000030824	4853	18220	Nucb1	0.646132	6.11062	34.2674	4.48296e-05	0.00230705	nucleobindin 1 [Source:MGI Symbol;Acc:MGI:97388]	protein_coding	4924
ENSMUSG00000038370	1577	66425	Pcp4l1	-0.503024	4.27367	33.2277	4.488e-05	0.00230705	Purkinje cell protein 4-like 1 [Source:MGI Symbol;Acc:MGI:1913675]	protein_coding	654790
ENSMUSG00000038742	1582	70726	Angptl6	1.25247	2.45512	33.2125	4.49856e-05	0.00230732	angiopoietin-like 6 [Source:MGI Symbol;Acc:MGI:1917976]	protein_coding	83854
ENSMUSG00000022371	6457	12818	Col14a1	2.57982	6.144	47.2586	4.51595e-05	0.00231108	collagen, type XIV, alpha 1 [Source:MGI Symbol;Acc:MGI:1341272]	protein_coding	7373
ENSMUSG00000037010	3149	1940	Apln	2.11146	-0.698909	33.1547	4.53892e-05	0.00231767	apelin [Source:MGI Symbol;Acc:MGI:1353624]	protein_coding	8862
ENSMUSG00000026003	1916	11363	Acadl	0.910291	2.50815	33.1194	4.56376e-05	0.00232519	acyl-Coenzyme A dehydrogenase, long-chain [Source:MGI Symbol;Acc:MGI:87866]	protein_coding	33
ENSMUSG00000045932	3818	15958	Ifit2	1.14731	3.17907	34.1011	4.6007e-05	0.00233882	interferon-induced protein with tetratricopeptide repeats 2 [Source:MGI Symbol;Acc:MGI:99449]	protein_coding	3433
ENSMUSG00000003863	4575	76787	Ppfia3	-0.451973	4.56553	33.0259	4.63029e-05	0.00234867	protein tyrosine phosphatase, receptor type, f polypeptide (PTPRF), interacting protein (liprin), alpha 3 [Source:MGI Symbol;Acc:MGI:1924037]	protein_coding	8541
ENSMUSG00000038970	8114	231876	Lmtk2	-0.466865	5.83586	32.9742	4.66757e-05	0.00235636	lemur tyrosine kinase 2 [Source:MGI Symbol;Acc:MGI:3036247]	protein_coding	22853
ENSMUSG00000015829	12202	21960	Tnr	-0.427764	4.64866	32.9637	4.67522e-05	0.00235636	tenascin R [Source:MGI Symbol;Acc:MGI:99516]	protein_coding	7143
ENSMUSG00000055024	2997	328572	Ep300	-0.339741	6.32717	32.9623	4.67621e-05	0.00235636	E1A binding protein p300 [Source:MGI Symbol;Acc:MGI:1276116]	protein_coding	2033
ENSMUSG00000049687	2745	338368	Fam109b	1.6201	1.51093	32.9415	4.6914e-05	0.00235667	family with sequence similarity 109, member B [Source:MGI Symbol;Acc:MGI:2443609]	protein_coding	150368
ENSMUSG00000041037	6083	210146	Irgq	-0.316533	4.93953	32.9333	4.69735e-05	0.00235667	immunity-related GTPase family, Q [Source:MGI Symbol;Acc:MGI:2667176]	protein_coding	126298
ENSMUSG00000036602	1542	216285	Alx1	1.88542	1.88504	34.2964	4.747e-05	0.00237366	ALX homeobox 1 [Source:MGI Symbol;Acc:MGI:104621]	protein_coding	8092
ENSMUSG00000023353	3207	213990	Agap3	-0.326675	5.63914	32.8591	4.75187e-05	0.00237366	ArfGAP with GTPase domain, ankyrin repeat and PH domain 3 [Source:MGI Symbol;Acc:MGI:2183446]	protein_coding	116988
ENSMUSG00000028137	366	78784	Celf3	-0.437648	6.23514	32.8333	4.771e-05	0.00237805	CUGBP, Elav-like family member 3 [Source:MGI Symbol;Acc:MGI:1926034]	protein_coding	11189
ENSMUSG00000035273	3117	15442	Hpse	2.08343	2.5627	37.63	4.79955e-05	0.0023827	heparanase [Source:MGI Symbol;Acc:MGI:1343124]	protein_coding	10855
ENSMUSG00000037110	11030	241694	Ralgapa2	-0.428344	5.06702	32.7929	4.80107e-05	0.0023827	Ral GTPase activating protein, alpha subunit 2 (catalytic) [Source:MGI Symbol;Acc:MGI:3036245]	protein_coding	57186
ENSMUSG00000034799	10255	382018	Unc13a	-0.425743	5.73688	32.7274	4.85043e-05	0.00240201	unc-13 homolog A (C. elegans) [Source:MGI Symbol;Acc:MGI:3051532]	protein_coding	23025
ENSMUSG00000049670	1816	226123	Morn4	-0.451553	4.19939	32.7077	4.86535e-05	0.00240421	MORN repeat containing 4 [Source:MGI Symbol;Acc:MGI:2449568]	protein_coding	118812
ENSMUSG00000023192	2181	108068	Grm2	-0.6733	2.45088	32.6368	4.91955e-05	0.00240723	glutamate receptor, metabotropic 2 [Source:MGI Symbol;Acc:MGI:1351339]	protein_coding	2912
ENSMUSG00000020340	6298	76884	Cyfip2	-0.521762	6.62344	32.628	4.92632e-05	0.00240723	cytoplasmic FMR1 interacting protein 2 [Source:MGI Symbol;Acc:MGI:1924134]	protein_coding	26999
ENSMUSG00000030519	3321	11784	Apba2	-0.62157	5.95674	33.447	4.92651e-05	0.00240723	amyloid beta (A4) precursor protein-binding, family A, member 2 [Source:MGI Symbol;Acc:MGI:1261791]	protein_coding	321
ENSMUSG00000024854	910	69745	Pold4	0.96137	1.71286	32.6078	4.94194e-05	0.00240723	polymerase (DNA-directed), delta 4 [Source:MGI Symbol;Acc:MGI:1916995]	protein_coding	#N/A
ENSMUSG00000097508	910	69745	Pold4	0.96137	1.71286	32.6078	4.94194e-05	0.00240723	polymerase (DNA-directed), delta 4 [Source:MGI Symbol;Acc:MGI:1916995]	protein_coding	#N/A
ENSMUSG00000035929	1793	15015	H2-Q4	0.92113	3.02606	32.5886	4.95676e-05	0.00240723	histocompatibility 2, Q region locus 4 [Source:MGI Symbol;Acc:MGI:95933]	protein_coding	3106
ENSMUSG00000042082	4038	11881	Arsb	0.870668	4.81389	35.2733	4.98777e-05	0.00240723	arylsulfatase B [Source:MGI Symbol;Acc:MGI:88075]	protein_coding	411
ENSMUSG00000040389	4222	99512	Wdr47	-0.324015	5.67112	32.5454	4.99043e-05	0.00240723	WD repeat domain 47 [Source:MGI Symbol;Acc:MGI:2139593]	protein_coding	22911
ENSMUSG00000029016	5198	26372	Clcn6	-0.348348	5.22362	32.5321	5.00087e-05	0.00240723	chloride channel, voltage-sensitive 6 [Source:MGI Symbol;Acc:MGI:1347049]	protein_coding	1185
ENSMUSG00000052726	5790	240776	Kcnt2	0.908481	2.7395	32.4927	5.03187e-05	0.00240723	potassium channel, subfamily T, member 2 [Source:MGI Symbol;Acc:MGI:3036273]	protein_coding	343450
ENSMUSG00000074129	1047	22121	Rpl13a	0.630223	8.14696	32.4893	5.03453e-05	0.00240723	ribosomal protein L13A [Source:MGI Symbol;Acc:MGI:1351455]	protein_coding	23521
ENSMUSG00000022619	5558	60597	Mapk8ip2	-0.413997	5.91791	32.4809	5.04119e-05	0.00240723	mitogen-activated protein kinase 8 interacting protein 2 [Source:MGI Symbol;Acc:MGI:1926555]	protein_coding	23542
ENSMUSG00000070802	4147	434128	Pnmal2	-0.54678	5.96141	32.4763	5.04483e-05	0.00240723	PNMA-like 2 [Source:MGI Symbol;Acc:MGI:3645856]	protein_coding	57469
ENSMUSG00000037887	4804	18218	Dusp8	-0.363076	6.35341	32.4607	5.05718e-05	0.00240723	dual specificity phosphatase 8 [Source:MGI Symbol;Acc:MGI:106626]	protein_coding	1850
ENSMUSG00000048546	3994	57259	Tob2	-0.557562	5.42862	32.4491	5.06638e-05	0.00240723	transducer of ERBB2, 2 [Source:MGI Symbol;Acc:MGI:1888525]	protein_coding	10766
ENSMUSG00000039278	2193	30052	Pcsk1n	-0.863443	3.45766	32.4321	5.07991e-05	0.00240723	proprotein convertase subtilisin/kexin type 1 inhibitor [Source:MGI Symbol;Acc:MGI:1353431]	protein_coding	27344
ENSMUSG00000046324	7058	226090	Ermp1	0.471194	5.34561	32.4223	5.08779e-05	0.00240723	endoplasmic reticulum metallopeptidase 1 [Source:MGI Symbol;Acc:MGI:106250]	protein_coding	79956
ENSMUSG00000018340	2489	11749	Anxa6	1.23788	5.82172	40.1808	5.09317e-05	0.00240723	annexin A6 [Source:MGI Symbol;Acc:MGI:88255]	protein_coding	309
ENSMUSG00000020802	5205	217342	Ube2o	-0.392136	5.42846	32.4105	5.0972e-05	0.00240723	ubiquitin-conjugating enzyme E2O [Source:MGI Symbol;Acc:MGI:2444266]	protein_coding	63893
ENSMUSG00000060487	6818	320825	Samd5	0.855757	4.49557	34.3362	5.09751e-05	0.00240723	sterile alpha motif domain containing 5 [Source:MGI Symbol;Acc:MGI:2444815]	protein_coding	389432
ENSMUSG00000027208	2672	14178	Fgf7	1.56489	1.86707	32.4084	5.09887e-05	0.00240723	fibroblast growth factor 7 [Source:MGI Symbol;Acc:MGI:95521]	protein_coding	2252
ENSMUSG00000043391	5164	72190	2510009E07Rik	-0.381003	6.39611	32.4046	5.10194e-05	0.00240723	RIKEN cDNA 2510009E07 gene [Source:MGI Symbol;Acc:MGI:1919440]	protein_coding	285382
ENSMUSG00000027555	2299	71934	Car13	1.46811	1.15794	32.3672	5.13204e-05	0.00241647	carbonic anhydrase 13 [Source:MGI Symbol;Acc:MGI:1931322]	protein_coding	377677
ENSMUSG00000058546	588	268449	Rpl23a	0.57536	7.70969	32.3332	5.15961e-05	0.00242449	ribosomal protein L23A [Source:MGI Symbol;Acc:MGI:3040672]	protein_coding	6147
ENSMUSG00000031070	2087	211577	Mrgprf	2.31738	0.740946	32.7347	5.17149e-05	0.00242511	MAS-related GPR, member F [Source:MGI Symbol;Acc:MGI:2384823]	protein_coding	116535
ENSMUSG00000036905	1088	12260	C1qb	-1.10751	1.89573	32.2898	5.19492e-05	0.00242795	complement component 1, q subcomponent, beta polypeptide [Source:MGI Symbol;Acc:MGI:88224]	protein_coding	713
ENSMUSG00000020811	716	216881	Wscd1	-0.644713	4.76651	32.3017	5.21548e-05	0.00242795	WSC domain containing 1 [Source:MGI Symbol;Acc:MGI:2448493]	protein_coding	23302
ENSMUSG00000054072	2938	60440	Iigp1	1.79603	0.244311	32.2626	5.21731e-05	0.00242795	interferon inducible GTPase 1 [Source:MGI Symbol;Acc:MGI:1926259]	protein_coding	#N/A
ENSMUSG00000077563	131	#N/A	Snora68	-1.08754	2.56065	32.2595	5.21981e-05	0.00242795	small nucleolar RNA, H/ACA box 68 [Source:MGI Symbol;Acc:MGI:2148181]	snoRNA	26780
ENSMUSG00000037902	339	19261	Sirpa	-0.420571	5.77371	32.2395	5.23636e-05	0.00243073	signal-regulatory protein alpha [Source:MGI Symbol;Acc:MGI:108563]	protein_coding	55423
ENSMUSG00000028803	1956	74552	Nipal3	-0.541766	4.83613	32.1687	5.29518e-05	0.00245308	NIPA-like domain containing 3 [Source:MGI Symbol;Acc:MGI:1921802]	protein_coding	57185
ENSMUSG00000045994	3801	76898	B3gat1	-0.394892	5.21179	32.122	5.33445e-05	0.0024663	beta-1,3-glucuronyltransferase 1 (glucuronosyltransferase P) [Source:MGI Symbol;Acc:MGI:1924148]	protein_coding	27087
ENSMUSG00000004631	1776	20392	Sgce	0.515205	5.15469	32.0686	5.37972e-05	0.00248223	sarcoglycan, epsilon [Source:MGI Symbol;Acc:MGI:1329042]	protein_coding	8910
ENSMUSG00000001773	3125	53320	Folh1	2.04818	1.54773	33.4104	5.40811e-05	0.00249033	folate hydrolase 1 [Source:MGI Symbol;Acc:MGI:1858193]	protein_coding	2346
ENSMUSG00000058793	1247	110911	Cds2	-0.301171	7.26889	32.0214	5.42006e-05	0.00249084	CDP-diacylglycerol synthase (phosphatidate cytidylyltransferase) 2 [Source:MGI Symbol;Acc:MGI:1332236]	protein_coding	8760
ENSMUSG00000020668	4144	16570	Kif3c	-0.282292	6.73973	31.9957	5.44227e-05	0.00249606	kinesin family member 3C [Source:MGI Symbol;Acc:MGI:107979]	protein_coding	3797
ENSMUSG00000057722	3410	16847	Lepr	1.65928	4.36613	40.4333	5.46947e-05	0.00249632	leptin receptor [Source:MGI Symbol;Acc:MGI:104993]	protein_coding	3953
ENSMUSG00000060961	7931	54403	Slc4a4	0.725373	3.924	31.9617	5.47169e-05	0.00249632	solute carrier family 4 (anion exchanger), member 4 [Source:MGI Symbol;Acc:MGI:1927555]	protein_coding	8671
ENSMUSG00000039661	1938	66959	Dusp26	-0.348586	5.7548	31.9574	5.47544e-05	0.00249632	dual specificity phosphatase 26 (putative) [Source:MGI Symbol;Acc:MGI:1914209]	protein_coding	78986
ENSMUSG00000086322	544	3632	E130218I03Rik	-0.422779	6.87566	31.9146	5.51279e-05	0.00250838	RIKEN cDNA E130218I03 gene [Source:MGI Symbol;Acc:MGI:3528958]	protein_coding	#N/A
ENSMUSG00000024899	3635	23972	Papss2	1.81203	3.66005	39.2412	5.52482e-05	0.00250888	3'-phosphoadenosine 5'-phosphosulfate synthase 2 [Source:MGI Symbol;Acc:MGI:1330223]	protein_coding	9060
ENSMUSG00000054414	1326	66500	Slc30a7	0.543775	5.11471	31.8661	5.55545e-05	0.00251781	solute carrier family 30 (zinc transporter), member 7 [Source:MGI Symbol;Acc:MGI:1913750]	protein_coding	148867
ENSMUSG00000029735	2671	29807	Tpk1	0.663496	2.97135	31.8384	5.58e-05	0.00252396	thiamine pyrophosphokinase [Source:MGI Symbol;Acc:MGI:1352500]	protein_coding	27010
ENSMUSG00000020810	2331	114886	Cygb	0.581348	5.72799	31.9099	5.63552e-05	0.00254264	cytoglobin [Source:MGI Symbol;Acc:MGI:2149481]	protein_coding	114757
ENSMUSG00000019975	1328	67454	Ikbip	0.789867	5.01783	33.8566	5.64342e-05	0.00254264	IKBKB interacting protein [Source:MGI Symbol;Acc:MGI:1914704]	protein_coding	121457
ENSMUSG00000028268	649	55932	Gbp3	1.2866	0.435844	31.6965	5.70762e-05	0.00256653	guanylate binding protein 3 [Source:MGI Symbol;Acc:MGI:1926263]	protein_coding	388646
ENSMUSG00000002944	3016	12491	Cd36	-1.21325	2.41636	31.6784	5.72415e-05	0.00256894	CD36 molecule [Source:MGI Symbol;Acc:MGI:107899]	protein_coding	948
ENSMUSG00000003617	4029	12870	Cp	-0.69011	5.64396	33.357	5.7602e-05	0.00257798	ceruloplasmin [Source:MGI Symbol;Acc:MGI:88476]	protein_coding	1356
ENSMUSG00000068740	10598	53883	Celsr2	-0.686898	4.19467	31.6321	5.76674e-05	0.00257798	cadherin, EGF LAG seven-pass G-type receptor 2 [Source:MGI Symbol;Acc:MGI:1858235]	protein_coding	1952
ENSMUSG00000028613	3291	16975	Lrp8	-0.474719	5.53352	31.5997	5.79666e-05	0.00258131	low density lipoprotein receptor-related protein 8, apolipoprotein e receptor [Source:MGI Symbol;Acc:MGI:1340044]	protein_coding	7804
ENSMUSG00000022894	8091	23794	Adamts5	1.19938	4.51081	37.2491	5.80033e-05	0.00258131	a disintegrin-like and metallopeptidase (reprolysin type) with thrombospondin type 1 motif, 5 (aggrecanase-2) [Source:MGI Symbol;Acc:MGI:1346321]	protein_coding	11096
ENSMUSG00000002266	7693	22776	Zim1	2.25104	5.75025	43.7707	5.80788e-05	0.00258131	zinc finger, imprinted 1 [Source:MGI Symbol;Acc:MGI:1341879]	protein_coding	7625
ENSMUSG00000030541	1745	269951	Idh2	0.530395	5.49195	31.5417	5.85081e-05	0.00259226	isocitrate dehydrogenase 2 (NADP+), mitochondrial [Source:MGI Symbol;Acc:MGI:96414]	protein_coding	3418
ENSMUSG00000024600	2485	225579	Slc27a6	1.09796	1.28475	31.5276	5.86401e-05	0.00259226	solute carrier family 27 (fatty acid transporter), member 6 [Source:MGI Symbol;Acc:MGI:3036230]	protein_coding	28965
ENSMUSG00000029338	5656	71914	Antxr2	1.24375	4.81655	37.9113	5.86637e-05	0.00259226	anthrax toxin receptor 2 [Source:MGI Symbol;Acc:MGI:1919164]	protein_coding	118429
ENSMUSG00000003534	3769	12305	Ddr1	-0.538117	5.1279	31.4868	5.90252e-05	0.00259566	discoidin domain receptor family, member 1 [Source:MGI Symbol;Acc:MGI:99216]	protein_coding	780
ENSMUSG00000032750	2093	210710	Gab3	1.13938	1.75838	31.4816	5.9074e-05	0.00259566	growth factor receptor bound protein 2-associated protein 3 [Source:MGI Symbol;Acc:MGI:2387324]	protein_coding	139716
ENSMUSG00000043895	6394	14739	S1pr2	1.49774	4.88239	39.7729	5.90796e-05	0.00259566	sphingosine-1-phosphate receptor 2 [Source:MGI Symbol;Acc:MGI:99569]	protein_coding	9294
ENSMUSG00000097829	4011	50918	Myadm	1.59269	2.47119	33.2377	5.93123e-05	0.00259586	myeloid-associated differentiation marker [Source:MGI Symbol;Acc:MGI:1355332]	protein_coding	#N/A
ENSMUSG00000059173	4258	18573	Pde1a	0.941375	2.30178	31.4543	5.93341e-05	0.00259586	phosphodiesterase 1A, calmodulin-dependent [Source:MGI Symbol;Acc:MGI:1201792]	protein_coding	5136
ENSMUSG00000033715	3183	105387	Akr1c14	1.56119	0.96743	31.445	5.94229e-05	0.00259586	aldo-keto reductase family 1, member C14 [Source:MGI Symbol;Acc:MGI:2145458]	protein_coding	1109
ENSMUSG00000024359	3049	15526	Hspa9	0.768026	7.4424	33.6316	5.95372e-05	0.00259591	heat shock protein 9 [Source:MGI Symbol;Acc:MGI:96245]	protein_coding	3313
ENSMUSG00000041423	837	68957	Paqr6	1.22011	0.810972	31.3874	5.99748e-05	0.00261004	progestin and adipoQ receptor family member VI [Source:MGI Symbol;Acc:MGI:1916207]	protein_coding	79957
ENSMUSG00000061535	3879	109323	C1qtnf7	1.39446	3.76786	36.6173	6.02108e-05	0.00261535	C1q and tumor necrosis factor related protein 7 [Source:MGI Symbol;Acc:MGI:1925911]	protein_coding	114905
ENSMUSG00000027883	3498	76123	Gpsm2	0.661585	4.29188	31.3411	6.04235e-05	0.002616	G-protein signalling modulator 2 (AGS3-like, C. elegans) [Source:MGI Symbol;Acc:MGI:1923373]	protein_coding	29899
ENSMUSG00000040209	13834	170753	Zfp704	-0.378005	6.60317	31.3381	6.04532e-05	0.002616	zinc finger protein 704 [Source:MGI Symbol;Acc:MGI:2180715]	protein_coding	619279
ENSMUSG00000053398	1893	236539	Phgdh	1.28148	5.05616	38.2935	6.08349e-05	0.00262756	3-phosphoglycerate dehydrogenase [Source:MGI Symbol;Acc:MGI:1355330]	protein_coding	26227
ENSMUSG00000047284	469	216860	Neurl4	-0.358732	5.57749	31.2819	6.10022e-05	0.00262912	neuralized E3 ubiquitin protein ligase 4 [Source:MGI Symbol;Acc:MGI:1921092]	protein_coding	84461
ENSMUSG00000036907	2000	226359	C1ql2	-0.46488	6.00284	31.2692	6.11278e-05	0.00262912	complement component 1, q subcomponent-like 2 [Source:MGI Symbol;Acc:MGI:3032521]	protein_coding	165257
ENSMUSG00000032549	716	270192	Rab6b	-0.383465	6.03981	31.2604	6.12143e-05	0.00262912	RAB6B, member RAS oncogene family [Source:MGI Symbol;Acc:MGI:107283]	protein_coding	51560
ENSMUSG00000052942	7514	226075	Glis3	0.938786	3.12446	31.2367	6.14488e-05	0.00263427	GLIS family zinc finger 3 [Source:MGI Symbol;Acc:MGI:2444289]	protein_coding	169792
ENSMUSG00000064267	657	74096	Hvcn1	2.0601	3.87185	40.1329	6.17182e-05	0.00263718	hydrogen voltage-gated channel 1 [Source:MGI Symbol;Acc:MGI:1921346]	protein_coding	84329
ENSMUSG00000020654	5621	104111	Adcy3	0.501884	4.16721	31.1834	6.19798e-05	0.00263718	adenylate cyclase 3 [Source:MGI Symbol;Acc:MGI:99675]	protein_coding	109
ENSMUSG00000024998	473	74055	Plce1	0.653557	4.02112	31.1736	6.20778e-05	0.00263718	phospholipase C, epsilon 1 [Source:MGI Symbol;Acc:MGI:1921305]	protein_coding	51196
ENSMUSG00000039607	7908	207181	Rbms3	1.29765	6.13996	39.3041	6.21898e-05	0.00263718	RNA binding motif, single stranded interacting protein [Source:MGI Symbol;Acc:MGI:2444477]	protein_coding	27303
ENSMUSG00000021339	7035	380836	Mrs2	-0.379179	5.93329	31.1598	6.22171e-05	0.00263718	MRS2 magnesium transporter [Source:MGI Symbol;Acc:MGI:2685748]	protein_coding	57380
ENSMUSG00000030000	1408	11519	Add2	-0.336905	6.14452	31.1434	6.23821e-05	0.00263718	adducin 2 (beta) [Source:MGI Symbol;Acc:MGI:87919]	protein_coding	119
ENSMUSG00000024851	4206	18739	Pitpnm1	-0.510289	6.5397	31.1291	6.25264e-05	0.00263718	phosphatidylinositol transfer protein, membrane-associated 1 [Source:MGI Symbol;Acc:MGI:1197524]	protein_coding	9600
ENSMUSG00000097096	4206	18739	Pitpnm1	-0.510289	6.5397	31.1291	6.25264e-05	0.00263718	phosphatidylinositol transfer protein, membrane-associated 1 [Source:MGI Symbol;Acc:MGI:1197524]	protein_coding	#N/A
ENSMUSG00000021189	5363	110616	Atxn3	-0.342473	4.83341	31.1268	6.25496e-05	0.00263718	ataxin 3 [Source:MGI Symbol;Acc:MGI:1099442]	protein_coding	92552
ENSMUSG00000000530	3640	11482	Acvrl1	1.45806	3.43164	35.5258	6.29293e-05	0.00264833	activin A receptor, type II-like 1 [Source:MGI Symbol;Acc:MGI:1338946]	protein_coding	94
ENSMUSG00000049439	976	77951	Cyp20a1	0.552537	3.99917	31.0642	6.31865e-05	0.00265159	cytochrome P450, family 20, subfamily a, polypeptide 1 [Source:MGI Symbol;Acc:MGI:1925201]	protein_coding	57404
ENSMUSG00000020961	9896	108800	Ston2	-0.48316	4.24038	31.0593	6.32374e-05	0.00265159	stonin 2 [Source:MGI Symbol;Acc:MGI:1918272]	protein_coding	85439
ENSMUSG00000003355	731	66120	Fkbp11	1.30859	1.5082	31.035	6.34869e-05	0.00265609	FK506 binding protein 11 [Source:MGI Symbol;Acc:MGI:1913370]	protein_coding	51303
ENSMUSG00000038112	4293	244810	AW551984	1.67912	3.72532	37.7268	6.35761e-05	0.00265609	expressed sequence AW551984 [Source:MGI Symbol;Acc:MGI:2143322]	protein_coding	4013
ENSMUSG00000038068	4640	218215	Rnf144b	-1.07613	2.55915	30.9891	6.39614e-05	0.00266374	ring finger protein 144B [Source:MGI Symbol;Acc:MGI:2384986]	protein_coding	255488
ENSMUSG00000095407	3213	622645	Tmem200c	-0.567467	3.30076	30.9862	6.39909e-05	0.00266374	transmembrane protein 200C [Source:MGI Symbol;Acc:MGI:3646281]	protein_coding	645369
ENSMUSG00000006732	431	17299	Mettl1	0.743071	3.19973	30.9558	6.43079e-05	0.0026693	methyltransferase like 1 [Source:MGI Symbol;Acc:MGI:1339986]	protein_coding	4234
ENSMUSG00000071644	1864	67160	Eef1g	0.456439	7.98762	30.9504	6.43646e-05	0.0026693	eukaryotic translation elongation factor 1 gamma [Source:MGI Symbol;Acc:MGI:1914410]	protein_coding	#N/A
ENSMUSG00000067369	4099	215201	Trmt2b	0.468619	3.78473	30.94	6.4473e-05	0.0026693	TRM2 tRNA methyltransferase 2B [Source:MGI Symbol;Acc:MGI:2442530]	protein_coding	79979
ENSMUSG00000028081	977	20091	Rps3a1	0.580427	8.2865	30.8965	6.4931e-05	0.00267022	ribosomal protein S3A1 [Source:MGI Symbol;Acc:MGI:1202063]	protein_coding	6189
ENSMUSG00000028519	1295	13131	Dab1	-0.730531	4.08904	30.9716	6.49991e-05	0.00267022	disabled 1 [Source:MGI Symbol;Acc:MGI:108554]	protein_coding	1600
ENSMUSG00000098274	677	68193	Rpl24	0.411589	6.99315	30.8852	6.505e-05	0.00267022	ribosomal protein L24 [Source:MGI Symbol;Acc:MGI:1915443]	protein_coding	6152
ENSMUSG00000042535	3398	14904	Gtpbp1	-0.365231	6.17617	30.8841	6.50611e-05	0.00267022	GTP binding protein 1 [Source:MGI Symbol;Acc:MGI:109443]	protein_coding	9567
ENSMUSG00000023186	4157	67776	Vwa5a	1.02832	4.11465	33.9169	6.50763e-05	0.00267022	von Willebrand factor A domain containing 5A [Source:MGI Symbol;Acc:MGI:1915026]	protein_coding	4013
ENSMUSG00000026547	1101	21346	Tagln2	0.729301	3.76446	30.8635	6.52799e-05	0.0026738	transgelin 2 [Source:MGI Symbol;Acc:MGI:1312985]	protein_coding	8407
ENSMUSG00000021583	5644	80898	Erap1	0.753765	3.88319	30.8273	6.56663e-05	0.00268484	endoplasmic reticulum aminopeptidase 1 [Source:MGI Symbol;Acc:MGI:1933403]	protein_coding	51752
ENSMUSG00000045532	1473	23829	C1ql1	-0.446119	5.23968	30.7673	6.63107e-05	0.00269525	complement component 1, q subcomponent-like 1 [Source:MGI Symbol;Acc:MGI:1344400]	protein_coding	10882
ENSMUSG00000041977	2408	213498	Arhgef11	-0.301918	6.12502	30.7578	6.64136e-05	0.00269525	Rho guanine nucleotide exchange factor (GEF) 11 [Source:MGI Symbol;Acc:MGI:2441869]	protein_coding	9826
ENSMUSG00000032116	5867	16430	Stt3a	0.666446	6.41928	32.2272	6.64629e-05	0.00269525	STT3, subunit of the oligosaccharyltransferase complex, homolog A (S. cerevisiae) [Source:MGI Symbol;Acc:MGI:105124]	protein_coding	3703
ENSMUSG00000090919	5252	241989	Pabpc4l	1.3166	2.42434	30.9827	6.6498e-05	0.00269525	poly(A) binding protein, cytoplasmic 4-like [Source:MGI Symbol;Acc:MGI:3643087]	protein_coding	132430
ENSMUSG00000020427	2421	16009	Igfbp3	1.63468	4.27096	38.4736	6.66128e-05	0.00269525	insulin-like growth factor binding protein 3 [Source:MGI Symbol;Acc:MGI:96438]	protein_coding	3486
ENSMUSG00000038611	5271	101471	Phrf1	-0.366426	5.38178	30.7384	6.66248e-05	0.00269525	PHD and ring finger domains 1 [Source:MGI Symbol;Acc:MGI:2141847]	protein_coding	57661
ENSMUSG00000041528	4426	84585	Rnf123	-0.373174	4.77088	30.7227	6.67962e-05	0.00269723	ring finger protein 123 [Source:MGI Symbol;Acc:MGI:2148796]	protein_coding	63891
ENSMUSG00000030428	446	57776	Ttyh1	-0.903456	5.18746	34.6812	6.69084e-05	0.00269723	tweety family member 1 [Source:MGI Symbol;Acc:MGI:1889007]	protein_coding	57348
ENSMUSG00000000532	4413	11479	Acvr1b	-0.394237	5.33846	30.6641	6.74383e-05	0.00271383	activin A receptor, type 1B [Source:MGI Symbol;Acc:MGI:1338944]	protein_coding	91
ENSMUSG00000027864	5902	19221	Ptgfrn	0.626446	4.82264	30.6205	6.79206e-05	0.00272555	prostaglandin F2 receptor negative regulator [Source:MGI Symbol;Acc:MGI:1277114]	protein_coding	5738
ENSMUSG00000041390	3431	16543	Mdfic	1.46901	4.41672	37.6464	6.80122e-05	0.00272555	MyoD family inhibitor domain containing [Source:MGI Symbol;Acc:MGI:104611]	protein_coding	29969
ENSMUSG00000027523	2059	14683	Gnas	0.547198	9.0167	30.6057	6.80855e-05	0.00272555	GNAS (guanine nucleotide binding protein, alpha stimulating) complex locus [Source:MGI Symbol;Acc:MGI:95777]	protein_coding	2778
ENSMUSG00000004415	2724	140709	Col26a1	1.05445	4.07125	33.7477	6.86946e-05	0.00274516	collagen, type XXVI, alpha 1 [Source:MGI Symbol;Acc:MGI:2155345]	protein_coding	136227
ENSMUSG00000063838	1025	58804	Cdc42ep5	1.54097	1.89924	30.5996	6.91713e-05	0.00275941	CDC42 effector protein (Rho GTPase binding) 5 [Source:MGI Symbol;Acc:MGI:1929745]	protein_coding	148170
ENSMUSG00000006958	2417	12667	Chrd	1.2868	2.1371	30.4976	6.93035e-05	0.00275989	chordin [Source:MGI Symbol;Acc:MGI:1313268]	protein_coding	8646
ENSMUSG00000000402	2704	54156	Egfl6	0.98562	1.20386	30.4743	6.95681e-05	0.00276563	EGF-like-domain, multiple 6 [Source:MGI Symbol;Acc:MGI:1858599]	protein_coding	25975
ENSMUSG00000046157	3656	268567	Tmem229b	-0.393676	5.59089	30.4632	6.96958e-05	0.00276593	transmembrane protein 229B [Source:MGI Symbol;Acc:MGI:2444389]	protein_coding	161145
ENSMUSG00000028926	5145	18647	Cdk14	0.359281	6.41236	30.4453	6.99004e-05	0.00276926	cyclin-dependent kinase 14 [Source:MGI Symbol;Acc:MGI:894318]	protein_coding	5218
ENSMUSG00000068923	3575	229521	Syt11	-0.315982	6.57438	30.4106	7.03009e-05	0.00277742	synaptotagmin XI [Source:MGI Symbol;Acc:MGI:1859547]	protein_coding	23208
ENSMUSG00000046020	5600	140484	Pofut1	0.581974	5.47174	30.5079	7.03892e-05	0.00277742	protein O-fucosyltransferase 1 [Source:MGI Symbol;Acc:MGI:2153207]	protein_coding	23509
ENSMUSG00000020253	680	67905	Ppm1m	0.916013	2.43241	30.3961	7.0469e-05	0.00277742	protein phosphatase 1M [Source:MGI Symbol;Acc:MGI:1915155]	protein_coding	132160
ENSMUSG00000007892	499	56040	Rplp1	0.940773	8.08527	34.2679	7.07361e-05	0.00278129	ribosomal protein, large, P1 [Source:MGI Symbol;Acc:MGI:1927099]	protein_coding	6176
ENSMUSG00000024403	1882	66237	Atp6v1g2	-0.417126	4.81532	30.3668	7.08092e-05	0.00278129	ATPase, H+ transporting, lysosomal V1 subunit G2 [Source:MGI Symbol;Acc:MGI:1913487]	protein_coding	534
ENSMUSG00000000538	3791	216810	Tom1l2	-0.322926	5.94021	30.3505	7.09993e-05	0.002784	target of myb1-like 2 (chicken) [Source:MGI Symbol;Acc:MGI:2443306]	protein_coding	146691
ENSMUSG00000020372	4456	14694	Rack1	0.666399	8.41726	30.849	7.11795e-05	0.00278631	receptor for activated C kinase 1 [Source:MGI Symbol;Acc:MGI:101849]	protein_coding	10399
ENSMUSG00000025068	1182	14873	Gsto1	0.705026	4.26251	30.3725	7.16794e-05	0.0028011	glutathione S-transferase omega 1 [Source:MGI Symbol;Acc:MGI:1342273]	protein_coding	9446
ENSMUSG00000000901	335	17385	Mmp11	1.05312	3.19596	30.9566	7.20214e-05	0.00280969	matrix metallopeptidase 11 [Source:MGI Symbol;Acc:MGI:97008]	protein_coding	4320
ENSMUSG00000026204	3554	19275	Ptprn	-0.430824	3.92592	30.2529	7.21506e-05	0.00280996	protein tyrosine phosphatase, receptor type, N [Source:MGI Symbol;Acc:MGI:102765]	protein_coding	5798
ENSMUSG00000096956	1486	724	Snhg18	1.70597	3.00991	34.6487	7.24765e-05	0.00281491	small nucleolar RNA host gene 18 [Source:MGI Symbol;Acc:MGI:1914085]	lincRNA	#N/A
ENSMUSG00000039831	516	214137	Arhgap29	1.46152	5.0282	38.1796	7.25228e-05	0.00281491	Rho GTPase activating protein 29 [Source:MGI Symbol;Acc:MGI:2443818]	protein_coding	9411
ENSMUSG00000052387	6740	226025	Trpm3	-0.554804	5.94329	30.3368	7.27656e-05	0.00281958	transient receptor potential cation channel, subfamily M, member 3 [Source:MGI Symbol;Acc:MGI:2443101]	protein_coding	80036
ENSMUSG00000026833	2757	56177	Olfm1	-0.446578	5.82364	30.1864	7.29485e-05	0.00282191	olfactomedin 1 [Source:MGI Symbol;Acc:MGI:1860437]	protein_coding	10439
ENSMUSG00000020431	12259	432530	Adcy1	-0.338683	6.24735	30.163	7.32315e-05	0.00282314	adenylate cyclase 1 [Source:MGI Symbol;Acc:MGI:99677]	protein_coding	107
ENSMUSG00000024810	2537	77125	Il33	2.18164	5.20355	41.0428	7.33414e-05	0.00282314	interleukin 33 [Source:MGI Symbol;Acc:MGI:1924375]	protein_coding	90865
ENSMUSG00000042207	8714	75605	Kdm5b	-0.34855	7.40478	30.1533	7.33491e-05	0.00282314	lysine (K)-specific demethylase 5B [Source:MGI Symbol;Acc:MGI:1922855]	protein_coding	10765
ENSMUSG00000033022	1530	12583	Cdo1	0.728648	3.77299	30.1219	7.37303e-05	0.00282951	cysteine dioxygenase 1, cytosolic [Source:MGI Symbol;Acc:MGI:105925]	protein_coding	1036
ENSMUSG00000024937	6404	114601	Ehbp1l1	0.84772	3.55208	30.1398	7.37747e-05	0.00282951	EH domain binding protein 1-like 1 [Source:MGI Symbol;Acc:MGI:3612340]	protein_coding	254102
ENSMUSG00000032584	4722	19882	Mst1r	1.35305	-0.0840213	30.1094	7.38839e-05	0.00282951	macrophage stimulating 1 receptor (c-met-related tyrosine kinase) [Source:MGI Symbol;Acc:MGI:99614]	protein_coding	4486
ENSMUSG00000050840	4012	23836	Cdh20	-0.337576	5.0713	30.0888	7.4136e-05	0.00283444	cadherin 20 [Source:MGI Symbol;Acc:MGI:1346069]	protein_coding	28316
ENSMUSG00000008855	4852	15184	Hdac5	-0.267877	6.22287	30.0578	7.45174e-05	0.00284429	histone deacetylase 5 [Source:MGI Symbol;Acc:MGI:1333784]	protein_coding	10014
ENSMUSG00000071415	334	65019	Rpl23	0.728596	7.66725	31.6918	7.46955e-05	0.00284636	ribosomal protein L23 [Source:MGI Symbol;Acc:MGI:1929455]	protein_coding	9349
ENSMUSG00000043099	3497	15248	Hic1	1.63202	4.75355	38.3446	7.53137e-05	0.00286165	hypermethylated in cancer 1 [Source:MGI Symbol;Acc:MGI:1338010]	protein_coding	3090
ENSMUSG00000032246	710	75600	Calml4	1.32066	1.28104	29.9912	7.53458e-05	0.00286165	calmodulin-like 4 [Source:MGI Symbol;Acc:MGI:1922850]	protein_coding	91860
ENSMUSG00000021314	3367	218038	Amph	-0.402962	6.26741	29.9615	7.57194e-05	0.00286417	amphiphysin [Source:MGI Symbol;Acc:MGI:103574]	protein_coding	273
ENSMUSG00000046402	2652	19659	Rbp1	1.04135	5.97681	35.7509	7.57426e-05	0.00286417	retinol binding protein 1, cellular [Source:MGI Symbol;Acc:MGI:97876]	protein_coding	5947
ENSMUSG00000027350	2740	12653	Chgb	-0.570363	7.0423	30.0439	7.57862e-05	0.00286417	chromogranin B [Source:MGI Symbol;Acc:MGI:88395]	protein_coding	1114
ENSMUSG00000050272	7498	13508	Dscam	-0.381273	6.34142	29.9358	7.60435e-05	0.00286918	DS cell adhesion molecule [Source:MGI Symbol;Acc:MGI:1196281]	protein_coding	1826
ENSMUSG00000074971	2267	67606	Fibin	1.30462	3.83643	34.5339	7.63715e-05	0.00287229	fin bud initiation factor homolog (zebrafish) [Source:MGI Symbol;Acc:MGI:1914856]	protein_coding	387758
ENSMUSG00000025268	2183	80884	Maged2	0.867576	7.52068	33.3775	7.64062e-05	0.00287229	melanoma antigen, family D, 2 [Source:MGI Symbol;Acc:MGI:1933391]	protein_coding	10916
ENSMUSG00000061414	7625	381812	Cracr2a	1.03146	1.98875	29.8954	7.65563e-05	0.00287229	calcium release activated channel regulator 2A [Source:MGI Symbol;Acc:MGI:2685919]	protein_coding	84766
ENSMUSG00000040687	5641	228355	Madd	-0.530558	6.96576	29.8899	7.6626e-05	0.00287229	MAP-kinase activating death domain [Source:MGI Symbol;Acc:MGI:2444672]	protein_coding	8567
ENSMUSG00000029705	2195	13047	Cux1	-0.318624	7.01842	29.8736	7.68343e-05	0.00287541	cut-like homeobox 1 [Source:MGI Symbol;Acc:MGI:88568]	protein_coding	1523
ENSMUSG00000002233	877	11853	Rhoc	1.09095	4.53331	34.2966	7.71336e-05	0.00288191	ras homolog family member C [Source:MGI Symbol;Acc:MGI:106028]	protein_coding	389
ENSMUSG00000031273	6648	94216	Col4a6	-0.447756	4.98801	29.8387	7.72824e-05	0.00288278	collagen, type IV, alpha 6 [Source:MGI Symbol;Acc:MGI:2152695]	protein_coding	1288
ENSMUSG00000057841	517	19951	Rpl32	0.591368	7.37353	29.9368	7.78112e-05	0.0028978	ribosomal protein L32 [Source:MGI Symbol;Acc:MGI:98038]	protein_coding	6161
ENSMUSG00000033361	344	208748	Prrg3	0.979186	3.89654	31.7583	7.8396e-05	0.00291109	proline rich Gla (G-carboxyglutamic acid) 3 (transmembrane) [Source:MGI Symbol;Acc:MGI:2685214]	protein_coding	79057
ENSMUSG00000057036	444	#N/A	Gm7536	0.631383	6.37358	30.8641	7.85446e-05	0.00291109	predicted gene 7536 [Source:MGI Symbol;Acc:MGI:3645137]	processed_pseudogene	#N/A
ENSMUSG00000029752	2016	27053	Asns	0.78769	6.12674	32.9807	7.85479e-05	0.00291109	asparagine synthetase [Source:MGI Symbol;Acc:MGI:1350929]	protein_coding	440
ENSMUSG00000037855	4259	216049	Zfp365	-0.566413	4.49761	29.7091	7.89725e-05	0.00291946	zinc finger protein 365 [Source:MGI Symbol;Acc:MGI:2143676]	protein_coding	22891
ENSMUSG00000031539	3417	64933	Ap3m2	-0.413754	5.20896	29.7049	7.90278e-05	0.00291946	adaptor-related protein complex 3, mu 2 subunit [Source:MGI Symbol;Acc:MGI:1929214]	protein_coding	10947
ENSMUSG00000005338	5155	94332	Cadm3	-0.427474	7.22413	29.6682	7.95142e-05	0.00293271	cell adhesion molecule 3 [Source:MGI Symbol;Acc:MGI:2137858]	protein_coding	57863
ENSMUSG00000026532	8406	20739	Spta1	1.84792	1.00215	29.6469	7.9799e-05	0.00293708	spectrin alpha, erythrocytic 1 [Source:MGI Symbol;Acc:MGI:98385]	protein_coding	6708
ENSMUSG00000032261	3155	212531	Sh3bgrl2	-0.296264	5.88114	29.6402	7.98885e-05	0.00293708	SH3 domain binding glutamic acid-rich protein like 2 [Source:MGI Symbol;Acc:MGI:1915350]	protein_coding	83699
ENSMUSG00000027419	4723	18549	Pcsk2	-0.464345	5.03997	29.5815	8.06772e-05	0.00296134	proprotein convertase subtilisin/kexin type 2 [Source:MGI Symbol;Acc:MGI:97512]	protein_coding	5126
ENSMUSG00000024942	3048	12333	Capn1	1.37986	3.24977	32.7673	8.09624e-05	0.00296328	calpain 1 [Source:MGI Symbol;Acc:MGI:88263]	protein_coding	823
ENSMUSG00000028518	7969	108079	Prkaa2	-0.479227	4.47586	29.5586	8.09878e-05	0.00296328	protein kinase, AMP-activated, alpha 2 catalytic subunit [Source:MGI Symbol;Acc:MGI:1336173]	protein_coding	5563
ENSMUSG00000024743	1605	54525	Syt7	-0.451858	6.36468	29.5184	8.15362e-05	0.00297471	synaptotagmin VII [Source:MGI Symbol;Acc:MGI:1859545]	protein_coding	9066
ENSMUSG00000028943	3406	56226	Espn	-1.16323	3.08967	30.9264	8.16297e-05	0.00297471	espin [Source:MGI Symbol;Acc:MGI:1861630]	protein_coding	83715
ENSMUSG00000042747	834	66059	Krtcap2	0.705495	4.84673	30.4919	8.16886e-05	0.00297471	keratinocyte associated protein 2 [Source:MGI Symbol;Acc:MGI:1913309]	protein_coding	200185
ENSMUSG00000035407	4795	242553	Kank4	1.14949	1.53015	29.4844	8.20034e-05	0.00298144	KN motif and ankyrin repeat domains 4 [Source:MGI Symbol;Acc:MGI:3043381]	protein_coding	163782
ENSMUSG00000032280	4527	21887	Tle3	-0.415709	5.49351	29.4614	8.23213e-05	0.00298527	transducin-like enhancer of split 3 [Source:MGI Symbol;Acc:MGI:104634]	protein_coding	7090
ENSMUSG00000026442	9739	269116	Nfasc	-0.470411	5.13315	29.458	8.23685e-05	0.00298527	neurofascin [Source:MGI Symbol;Acc:MGI:104753]	protein_coding	23114
ENSMUSG00000038143	10467	71069	Stox2	-0.329406	6.71073	29.4131	8.29936e-05	0.00300319	storkhead box 2 [Source:MGI Symbol;Acc:MGI:1918319]	protein_coding	56977
ENSMUSG00000036026	3284	224807	Tmem63b	-0.321221	5.08118	29.388	8.33448e-05	0.00301116	transmembrane protein 63b [Source:MGI Symbol;Acc:MGI:2387609]	protein_coding	55362
ENSMUSG00000006456	3165	56275	Rbm14	-0.347287	4.60697	29.3559	8.37963e-05	0.00302272	RNA binding motif protein 14 [Source:MGI Symbol;Acc:MGI:1929092]	protein_coding	10432
ENSMUSG00000039738	4212	52864	Slx4	-0.334596	5.05922	29.3194	8.43144e-05	0.00303144	SLX4 structure-specific endonuclease subunit homolog (S. cerevisiae) [Source:MGI Symbol;Acc:MGI:106299]	protein_coding	84464
ENSMUSG00000032607	1354	434437	Amt	-0.504074	4.17495	29.3038	8.45368e-05	0.00303144	aminomethyltransferase [Source:MGI Symbol;Acc:MGI:3646700]	protein_coding	275
ENSMUSG00000019832	2149	67844	Rab32	1.25136	2.24775	29.2996	8.45971e-05	0.00303144	RAB32, member RAS oncogene family [Source:MGI Symbol;Acc:MGI:1915094]	protein_coding	10981
ENSMUSG00000055737	4175	14600	Ghr	1.17824	4.94792	35.0469	8.46659e-05	0.00303144	growth hormone receptor [Source:MGI Symbol;Acc:MGI:95708]	protein_coding	2690
ENSMUSG00000037031	3638	70423	Tspan15	-0.899225	4.88499	32.7424	8.47582e-05	0.00303144	tetraspanin 15 [Source:MGI Symbol;Acc:MGI:1917673]	protein_coding	23555
ENSMUSG00000031232	4531	67075	Magt1	1.07517	5.20581	34.5898	8.48296e-05	0.00303144	magnesium transporter 1 [Source:MGI Symbol;Acc:MGI:1914325]	protein_coding	84061
ENSMUSG00000006403	4389	240913	Adamts4	0.93654	2.69771	29.2571	8.52058e-05	0.00303545	a disintegrin-like and metallopeptidase (reprolysin type) with thrombospondin type 1 motif, 4 [Source:MGI Symbol;Acc:MGI:1339949]	protein_coding	9507
ENSMUSG00000070469	440	269959	Adamtsl3	2.43672	2.17034	33.931	8.53198e-05	0.00303545	ADAMTS-like 3 [Source:MGI Symbol;Acc:MGI:3028499]	protein_coding	57188
ENSMUSG00000026797	3892	20910	Stxbp1	-0.564129	6.30081	29.6969	8.53383e-05	0.00303545	syntaxin binding protein 1 [Source:MGI Symbol;Acc:MGI:107363]	protein_coding	6812
ENSMUSG00000020629	1652	104923	Adi1	0.621501	3.08233	29.2312	8.55791e-05	0.00303932	acireductone dioxygenase 1 [Source:MGI Symbol;Acc:MGI:2144929]	protein_coding	55256
ENSMUSG00000026829	632	227671	Gbgt1	1.26953	-0.143211	29.2082	8.59139e-05	0.0030465	globoside alpha-1,3-N-acetylgalactosaminyltransferase 1 [Source:MGI Symbol;Acc:MGI:2449143]	protein_coding	26301
ENSMUSG00000044340	6226	98432	Phlpp1	-0.461954	4.79816	29.1882	8.62048e-05	0.0030521	PH domain and leucine rich repeat protein phosphatase 1 [Source:MGI Symbol;Acc:MGI:2138327]	protein_coding	23239
ENSMUSG00000042613	4479	229534	Pbxip1	0.881933	4.48881	31.5856	8.63811e-05	0.00305364	pre B cell leukemia transcription factor interacting protein 1 [Source:MGI Symbol;Acc:MGI:2441670]	protein_coding	57326
ENSMUSG00000017740	422	57138	Slc12a5	-0.458453	6.62338	29.1555	8.66831e-05	0.00305961	solute carrier family 12, member 5 [Source:MGI Symbol;Acc:MGI:1862037]	protein_coding	57468
ENSMUSG00000063870	6652	107932	Chd4	-0.377036	7.76564	29.1425	8.68737e-05	0.00306163	chromodomain helicase DNA binding protein 4 [Source:MGI Symbol;Acc:MGI:1344380]	protein_coding	1108
ENSMUSG00000079084	2369	66396	Ccdc82	0.420631	5.40267	29.0875	8.76887e-05	0.00308562	coiled-coil domain containing 82 [Source:MGI Symbol;Acc:MGI:1913646]	protein_coding	79780
ENSMUSG00000024725	2726	20409	Ostf1	0.396073	3.89138	29.0388	8.84162e-05	0.00310616	osteoclast stimulating factor 1 [Source:MGI Symbol;Acc:MGI:700012]	protein_coding	26578
ENSMUSG00000033768	6667	18190	Nrxn2	-0.493292	5.59082	29.0214	8.86779e-05	0.00310616	neurexin II [Source:MGI Symbol;Acc:MGI:1096362]	protein_coding	9379
ENSMUSG00000107104	6667	18190	Nrxn2	-0.493292	5.59082	29.0214	8.86779e-05	0.00310616	neurexin II [Source:MGI Symbol;Acc:MGI:1096362]	protein_coding	#N/A
ENSMUSG00000037872	167	13349	Ackr1	-0.472804	3.5517	29.0105	8.88423e-05	0.00310718	atypical chemokine receptor 1 (Duffy blood group) [Source:MGI Symbol;Acc:MGI:1097689]	protein_coding	2532
ENSMUSG00000031906	5148	58994	Smpd3	-0.336317	4.95188	28.9895	8.91604e-05	0.00311357	sphingomyelin phosphodiesterase 3, neutral [Source:MGI Symbol;Acc:MGI:1927578]	protein_coding	55512
ENSMUSG00000032766	919	66066	Gng11	1.40196	2.00878	28.9695	8.94646e-05	0.00311734	guanine nucleotide binding protein (G protein), gamma 11 [Source:MGI Symbol;Acc:MGI:1913316]	protein_coding	2791
ENSMUSG00000024127	3830	213760	Prepl	-0.393367	6.2028	28.9593	8.96195e-05	0.00311734	prolyl endopeptidase-like [Source:MGI Symbol;Acc:MGI:2441932]	protein_coding	9581
ENSMUSG00000055013	11921	347722	Agap1	-0.307973	7.4301	28.9546	8.9692e-05	0.00311734	ArfGAP with GTPase domain, ankyrin repeat and PH domain 1 [Source:MGI Symbol;Acc:MGI:2653690]	protein_coding	729092
ENSMUSG00000031284	8657	18481	Pak3	-0.380505	7.76528	28.943	8.98693e-05	0.00311734	p21 protein (Cdc42/Rac)-activated kinase 3 [Source:MGI Symbol;Acc:MGI:1339656]	protein_coding	5063
ENSMUSG00000029090	4480	70693	Adgra3	0.629802	6.09403	30.1115	8.99467e-05	0.00311734	adhesion G protein-coupled receptor A3 [Source:MGI Symbol;Acc:MGI:1917943]	protein_coding	166647
ENSMUSG00000020521	4452	76892	Rnft1	0.558449	3.94735	28.9199	9.02228e-05	0.0031222	ring finger protein, transmembrane 1 [Source:MGI Symbol;Acc:MGI:1924142]	protein_coding	51136
ENSMUSG00000035873	1745	114774	Pawr	-0.639131	2.12911	28.8884	9.07086e-05	0.00313429	PRKC, apoptosis, WT1, regulator [Source:MGI Symbol;Acc:MGI:2149961]	protein_coding	5074
ENSMUSG00000002129	846	67465	Sf3a1	-0.328234	5.62336	28.8794	9.08481e-05	0.0031344	splicing factor 3a, subunit 1 [Source:MGI Symbol;Acc:MGI:1914715]	protein_coding	10291
ENSMUSG00000001151	6762	18541	Pcnt	-0.366559	4.62382	28.8687	9.10139e-05	0.00313541	pericentrin (kendrin) [Source:MGI Symbol;Acc:MGI:102722]	protein_coding	5116
ENSMUSG00000021556	3954	105348	Golm1	0.950212	4.41139	31.8367	9.12341e-05	0.00313615	golgi membrane protein 1 [Source:MGI Symbol;Acc:MGI:1917329]	protein_coding	51280
ENSMUSG00000028036	6624	19220	Ptgfr	1.24983	1.58448	28.8411	9.14439e-05	0.00313615	prostaglandin F receptor [Source:MGI Symbol;Acc:MGI:97796]	protein_coding	5737
ENSMUSG00000021589	4980	73296	Rhobtb3	0.574314	6.1559	29.3881	9.14449e-05	0.00313615	Rho-related BTB domain containing 3 [Source:MGI Symbol;Acc:MGI:1920546]	protein_coding	22836
ENSMUSG00000028073	5471	73182	Pear1	1.54684	3.76965	34.5282	9.17598e-05	0.00313694	platelet endothelial aggregation receptor 1 [Source:MGI Symbol;Acc:MGI:1920432]	protein_coding	375033
ENSMUSG00000024640	2617	107272	Psat1	0.654231	5.76951	30.1953	9.17864e-05	0.00313694	phosphoserine aminotransferase 1 [Source:MGI Symbol;Acc:MGI:2183441]	protein_coding	29968
ENSMUSG00000026728	574	22352	Vim	0.582468	7.92459	28.8133	9.18776e-05	0.00313694	vimentin [Source:MGI Symbol;Acc:MGI:98932]	protein_coding	7431
ENSMUSG00000034275	16144	235086	Igsf9b	-0.437377	5.53449	28.7913	9.22244e-05	0.00314411	immunoglobulin superfamily, member 9B [Source:MGI Symbol;Acc:MGI:2685354]	protein_coding	22997
ENSMUSG00000051375	5416	75599	Pcdh1	-0.624102	4.09057	28.7637	9.26609e-05	0.00315201	protocadherin 1 [Source:MGI Symbol;Acc:MGI:104692]	protein_coding	5097
ENSMUSG00000021796	5956	12166	Bmpr1a	0.458283	6.70581	28.7593	9.27303e-05	0.00315201	bone morphogenetic protein receptor, type 1A [Source:MGI Symbol;Acc:MGI:1338938]	protein_coding	657
ENSMUSG00000021256	2599	238328	Vash1	-0.656015	4.60894	29.0389	9.34226e-05	0.00316511	vasohibin 1 [Source:MGI Symbol;Acc:MGI:2442543]	protein_coding	22846
ENSMUSG00000092819	132	#N/A	Gm23639	-1.16722	1.89384	28.7157	9.34248e-05	0.00316511	predicted gene, 23639 [Source:MGI Symbol;Acc:MGI:5453416]	snoRNA	#N/A
ENSMUSG00000024087	5128	13078	Cyp1b1	0.998125	5.61001	33.7686	9.37005e-05	0.00316511	cytochrome P450, family 1, subfamily b, polypeptide 1 [Source:MGI Symbol;Acc:MGI:88590]	protein_coding	1545
ENSMUSG00000031562	799	320685	Dctd	1.21275	1.9819	28.6956	9.37472e-05	0.00316511	dCMP deaminase [Source:MGI Symbol;Acc:MGI:2444529]	protein_coding	1635
ENSMUSG00000027318	1402	110751	Adam33	1.93942	2.76481	33.3186	9.38046e-05	0.00316511	a disintegrin and metallopeptidase domain 33 [Source:MGI Symbol;Acc:MGI:1341813]	protein_coding	80332
ENSMUSG00000024335	4483	14312	Brd2	-0.367828	7.10941	28.6745	9.40866e-05	0.00316997	bromodomain containing 2 [Source:MGI Symbol;Acc:MGI:99495]	protein_coding	6046
ENSMUSG00000090031	5428	#N/A	4732440D04Rik	-0.534502	3.39151	28.6614	9.42973e-05	0.00317242	RIKEN cDNA 4732440D04 gene [Source:MGI Symbol;Acc:MGI:3604103]	antisense_RNA	#N/A
ENSMUSG00000042286	413	192187	Stab1	-1.00615	3.09638	29.062	9.4542e-05	0.00317284	stabilin 1 [Source:MGI Symbol;Acc:MGI:2178742]	protein_coding	23166
ENSMUSG00000041189	2155	11443	Chrnb1	0.713955	2.7169	28.6436	9.45858e-05	0.00317284	cholinergic receptor, nicotinic, beta polypeptide 1 (muscle) [Source:MGI Symbol;Acc:MGI:87890]	protein_coding	1140
ENSMUSG00000034667	6005	73192	Xpot	0.677361	6.42602	30.3499	9.54004e-05	0.00318242	exportin, tRNA (nuclear export receptor for tRNAs) [Source:MGI Symbol;Acc:MGI:1920442]	protein_coding	11260
ENSMUSG00000021285	4389	21981	Ppp1r13b	-0.318632	5.83947	28.5856	9.55319e-05	0.00318242	protein phosphatase 1, regulatory (inhibitor) subunit 13B [Source:MGI Symbol;Acc:MGI:1336199]	protein_coding	23368
ENSMUSG00000020424	1574	71962	Gatsl3	1.60999	1.8819	29.2125	9.55818e-05	0.00318242	GATS protein-like 3 [Source:MGI Symbol;Acc:MGI:1919212]	protein_coding	652968
ENSMUSG00000070939	5607	73122	Tgfbrap1	-0.289379	5.1035	28.5772	9.56701e-05	0.00318242	transforming growth factor, beta receptor associated protein 1 [Source:MGI Symbol;Acc:MGI:2447427]	protein_coding	9392
ENSMUSG00000071176	5528	234094	Arhgef10	1.01073	4.35634	31.9486	9.57989e-05	0.00318242	Rho guanine nucleotide exchange factor (GEF) 10 [Source:MGI Symbol;Acc:MGI:2444453]	protein_coding	9639
ENSMUSG00000040322	3431	229731	Slc25a24	1.21846	3.54049	31.6504	9.58252e-05	0.00318242	solute carrier family 25 (mitochondrial carrier, phosphate carrier), member 24 [Source:MGI Symbol;Acc:MGI:1917160]	protein_coding	29957
ENSMUSG00000027832	1898	19288	Ptx3	1.59579	4.32337	35.6517	9.58889e-05	0.00318242	pentraxin related gene [Source:MGI Symbol;Acc:MGI:104641]	protein_coding	5806
ENSMUSG00000040896	7169	56543	Kcnd3	-0.480588	5.89228	28.5575	9.5994e-05	0.00318242	potassium voltage-gated channel, Shal-related family, member 3 [Source:MGI Symbol;Acc:MGI:1928743]	protein_coding	3752
ENSMUSG00000040212	736	13732	Emp3	1.61168	3.38215	33.4613	9.61179e-05	0.00318242	epithelial membrane protein 3 [Source:MGI Symbol;Acc:MGI:1098729]	protein_coding	2014
ENSMUSG00000037254	391	16425	Itih2	1.49131	3.24314	32.4468	9.64198e-05	0.00318782	inter-alpha trypsin inhibitor, heavy chain 2 [Source:MGI Symbol;Acc:MGI:96619]	protein_coding	3698
ENSMUSG00000033906	5509	108672	Zdhhc15	1.50933	4.40873	35.3083	9.66316e-05	0.00318978	zinc finger, DHHC domain containing 15 [Source:MGI Symbol;Acc:MGI:1915336]	protein_coding	158866
ENSMUSG00000006386	4549	21687	Tek	1.60046	2.70885	31.3467	9.68794e-05	0.00318978	TEK receptor tyrosine kinase [Source:MGI Symbol;Acc:MGI:98664]	protein_coding	7010
ENSMUSG00000032024	634	71566	Clmp	1.04582	5.7537	33.9729	9.68955e-05	0.00318978	CXADR-like membrane protein [Source:MGI Symbol;Acc:MGI:1918816]	protein_coding	79827
ENSMUSG00000015652	1230	70358	Steap1	1.82179	1.53934	29.2745	9.71315e-05	0.00319297	six transmembrane epithelial antigen of the prostate 1 [Source:MGI Symbol;Acc:MGI:1917608]	protein_coding	256227
ENSMUSG00000078193	445	#N/A	Gm2000	0.497733	5.67764	28.426	9.81929e-05	0.00322325	predicted gene 2000 [Source:MGI Symbol;Acc:MGI:3780170]	protein_coding	#N/A
ENSMUSG00000046794	4349	244416	Ppp1r3b	1.30563	1.19809	28.4041	9.85644e-05	0.00323083	protein phosphatase 1, regulatory (inhibitor) subunit 3B [Source:MGI Symbol;Acc:MGI:2177268]	protein_coding	79660
ENSMUSG00000086712	2033	2162	AI427809	1.38769	1.25277	28.3582	9.93466e-05	0.00324989	expressed sequence AI427809 [Source:MGI Symbol;Acc:MGI:2140270]	lincRNA	#N/A
ENSMUSG00000103332	4689	93710	Pcdhga2	-0.405717	4.12699	28.3535	9.94286e-05	0.00324989	protocadherin gamma subfamily A, 2 [Source:MGI Symbol;Acc:MGI:1935214]	protein_coding	56113
ENSMUSG00000031502	6615	12826	Col4a1	1.4471	8.19489	35.5625	0.000100259	0.00327077	collagen, type IV, alpha 1 [Source:MGI Symbol;Acc:MGI:88454]	protein_coding	1282
ENSMUSG00000060147	1547	20719	Serpinb6a	1.05781	4.75396	32.7961	0.00010066	0.00327077	serine (or cysteine) peptidase inhibitor, clade B, member 6a [Source:MGI Symbol;Acc:MGI:103123]	protein_coding	5269
ENSMUSG00000030737	4381	101488	Slco2b1	1.36785	0.479878	28.2792	0.000100714	0.00327077	solute carrier organic anion transporter family, member 2b1 [Source:MGI Symbol;Acc:MGI:1351872]	protein_coding	11309
ENSMUSG00000038387	995	20130	Rras	1.53253	1.71917	28.3148	0.000100728	0.00327077	related RAS viral (r-ras) oncogene [Source:MGI Symbol;Acc:MGI:98179]	protein_coding	6237
ENSMUSG00000042724	4564	338372	Map3k9	-0.490423	3.71945	28.2724	0.000100833	0.00327077	mitogen-activated protein kinase kinase kinase 9 [Source:MGI Symbol;Acc:MGI:2449952]	protein_coding	4293
ENSMUSG00000059498	1298	14131	Fcgr3	-1.38484	0.748863	28.2643	0.000100973	0.00327077	Fc receptor, IgG, low affinity III [Source:MGI Symbol;Acc:MGI:95500]	protein_coding	#N/A
ENSMUSG00000067925	1195	66158	Rtl8a	-0.306375	6.34695	28.2591	0.000101064	0.00327077	retrotransposon Gag like 8A [Source:MGI Symbol;Acc:MGI:1913408]	protein_coding	8933
ENSMUSG00000031297	2717	11989	Slc7a3	1.68264	3.2846	33.1834	0.000101239	0.00327183	solute carrier family 7 (cationic amino acid transporter, y+ system), member 3 [Source:MGI Symbol;Acc:MGI:1100521]	protein_coding	84889
ENSMUSG00000019986	4851	52906	Ahi1	-0.355397	7.26621	28.2001	0.000102103	0.00329095	Abelson helper integration site 1 [Source:MGI Symbol;Acc:MGI:87971]	protein_coding	54806
ENSMUSG00000004043	3888	20850	Stat5a	0.700711	2.28751	28.1993	0.000102117	0.00329095	signal transducer and activator of transcription 5A [Source:MGI Symbol;Acc:MGI:103036]	protein_coding	6776
ENSMUSG00000021763	8274	2303	BC067074	1.21642	2.34975	28.188	0.000102316	0.00329276	cDNA sequence BC067074 [Source:MGI Symbol;Acc:MGI:3040697]	protein_coding	#N/A
ENSMUSG00000036381	2476	140795	P2ry14	0.808868	2.737	28.1585	0.000102842	0.00330504	purinergic receptor P2Y, G-protein coupled, 14 [Source:MGI Symbol;Acc:MGI:2155705]	protein_coding	9934
ENSMUSG00000024940	5190	16998	Ltbp3	1.26443	3.36655	30.9706	0.000103317	0.00331568	latent transforming growth factor beta binding protein 3 [Source:MGI Symbol;Acc:MGI:1101355]	protein_coding	4054
ENSMUSG00000047045	1742	209497	Tmem164	0.507876	5.61606	28.1134	0.000103651	0.00332174	transmembrane protein 164 [Source:MGI Symbol;Acc:MGI:2148020]	protein_coding	84187
ENSMUSG00000017774	4652	17913	Myo1c	1.1541	5.1825	33.7047	0.000104754	0.00333819	myosin IC [Source:MGI Symbol;Acc:MGI:106612]	protein_coding	4641
ENSMUSG00000037820	3596	21817	Tgm2	0.973553	6.28258	33.0559	0.000104792	0.00333819	transglutaminase 2, C polypeptide [Source:MGI Symbol;Acc:MGI:98731]	protein_coding	7052
ENSMUSG00000079499	4301	3570	6530402F18Rik	-0.623053	5.12892	28.6868	0.00010481	0.00333819	RIKEN cDNA 6530402F18 gene [Source:MGI Symbol;Acc:MGI:1923470]	processed_transcript	#N/A
ENSMUSG00000063887	11807	192167	Nlgn1	-0.43947	5.94934	28.0448	0.000104895	0.00333819	neuroligin 1 [Source:MGI Symbol;Acc:MGI:2179435]	protein_coding	22871
ENSMUSG00000071658	1699	14704	Gng3	-0.331391	5.20204	28.0375	0.000105027	0.00333819	guanine nucleotide binding protein (G protein), gamma 3 [Source:MGI Symbol;Acc:MGI:102704]	protein_coding	2785
ENSMUSG00000041143	2922	77056	Tmco4	1.37319	1.19585	28.0371	0.000105036	0.00333819	transmembrane and coiled-coil domains 4 [Source:MGI Symbol;Acc:MGI:1924306]	protein_coding	255104
ENSMUSG00000079685	5959	77777	Ulbp1	1.32268	1.46248	28.0244	0.000105268	0.00333987	UL16 binding protein 1 [Source:MGI Symbol;Acc:MGI:1925027]	protein_coding	353091
ENSMUSG00000053965	6939	242202	Pde5a	1.14841	6.05914	34.2389	0.000105379	0.00333987	phosphodiesterase 5A, cGMP-specific [Source:MGI Symbol;Acc:MGI:2651499]	protein_coding	8654
ENSMUSG00000092035	6667	170676	Peg10	0.674673	5.64476	29.5976	0.000105826	0.00334942	paternally expressed 10 [Source:MGI Symbol;Acc:MGI:2157785]	protein_coding	23089
ENSMUSG00000037016	12348	242022	Frem2	-0.772508	2.67317	27.9689	0.00010629	0.00335258	Fras1 related extracellular matrix protein 2 [Source:MGI Symbol;Acc:MGI:2444465]	protein_coding	341640
ENSMUSG00000076441	1696	11898	Ass1	-0.672998	3.65937	27.9671	0.000106323	0.00335258	argininosuccinate synthetase 1 [Source:MGI Symbol;Acc:MGI:88090]	protein_coding	445
ENSMUSG00000053550	5211	232813	Shisa7	-0.490263	3.70231	27.9598	0.000106458	0.00335258	shisa family member 7 [Source:MGI Symbol;Acc:MGI:3605641]	protein_coding	729956
ENSMUSG00000019920	4327	110829	Lims1	0.498373	6.08426	27.9571	0.00010651	0.00335258	LIM and senescent cell antigen-like domains 1 [Source:MGI Symbol;Acc:MGI:1195263]	protein_coding	3987
ENSMUSG00000026600	452	20652	Soat1	0.421512	4.71788	27.9491	0.000106658	0.00335265	sterol O-acyltransferase 1 [Source:MGI Symbol;Acc:MGI:104665]	protein_coding	6646
ENSMUSG00000066026	2337	20148	Dhrs3	1.34989	5.79713	35.2861	0.000107185	0.0033646	dehydrogenase/reductase (SDR family) member 3 [Source:MGI Symbol;Acc:MGI:1315215]	protein_coding	9249
ENSMUSG00000047686	2948	213436	Rtl3	2.36094	4.60611	37.4551	0.000107442	0.00336807	retrotransposon Gag like 3 [Source:MGI Symbol;Acc:MGI:2685221]	protein_coding	203430
ENSMUSG00000026615	5638	107508	Eprs	0.520722	7.90007	27.8781	0.000107988	0.00337772	glutamyl-prolyl-tRNA synthetase [Source:MGI Symbol;Acc:MGI:97838]	protein_coding	2058
ENSMUSG00000066842	17908	545370	Hmcn1	0.951569	6.63015	32.5607	0.000108044	0.00337772	hemicentin 1 [Source:MGI Symbol;Acc:MGI:2685047]	protein_coding	83872
ENSMUSG00000022973	7090	104015	Synj1	-0.387743	6.32444	27.8444	0.000108627	0.00339015	synaptojanin 1 [Source:MGI Symbol;Acc:MGI:1354961]	protein_coding	8867
ENSMUSG00000031557	5176	83436	Plekha2	0.883959	3.88805	29.0715	0.000108736	0.00339015	pleckstrin homology domain-containing, family A (phosphoinositide binding specific) member 2 [Source:MGI Symbol;Acc:MGI:1928144]	protein_coding	59339
ENSMUSG00000109516	2365	628475	Gm6882	1.23674	1.19778	27.8245	0.000109005	0.00339393	predicted gene 6882 [Source:MGI Symbol;Acc:MGI:3645601]	protein_coding	#N/A
ENSMUSG00000049339	2477	227298	Retreg2	-0.287296	6.23855	27.8095	0.000109292	0.00339723	reticulophagy regulator family member 2 [Source:MGI Symbol;Acc:MGI:2388278]	protein_coding	79137
ENSMUSG00000021990	697	219140	Spata13	-0.726794	2.81501	27.7922	0.000109624	0.00339723	spermatogenesis associated 13 [Source:MGI Symbol;Acc:MGI:104838]	protein_coding	221178
ENSMUSG00000020122	10208	13649	Egfr	1.02637	6.83865	32.8599	0.000110001	0.00339723	epidermal growth factor receptor [Source:MGI Symbol;Acc:MGI:95294]	protein_coding	1956
ENSMUSG00000018217	1800	18858	Pmp22	0.850627	5.2753	30.9891	0.000110063	0.00339723	peripheral myelin protein 22 [Source:MGI Symbol;Acc:MGI:97631]	protein_coding	5376
ENSMUSG00000112441	2671	#N/A	AC122860.2	1.46112	0.899404	27.7683	0.000110082	0.00339723		lincRNA	#N/A
ENSMUSG00000028820	3465	71514	Sfpq	-0.375211	7.21415	27.7678	0.000110093	0.00339723	splicing factor proline/glutamine rich (polypyrimidine tract binding protein associated) [Source:MGI Symbol;Acc:MGI:1918764]	protein_coding	6421
ENSMUSG00000019467	1718	52666	Arhgef25	0.871729	5.13593	31.0521	0.000110146	0.00339723	Rho guanine nucleotide exchange factor (GEF) 25 [Source:MGI Symbol;Acc:MGI:1277173]	protein_coding	115557
ENSMUSG00000049932	1384	15270	H2afx	-0.526566	5.37954	27.7493	0.00011045	0.00339792	H2A histone family, member X [Source:MGI Symbol;Acc:MGI:102688]	protein_coding	3014
ENSMUSG00000020857	1012	18103	Nme2	0.937453	6.06769	32.3976	0.000110464	0.00339792	NME/NM23 nucleoside diphosphate kinase 2 [Source:MGI Symbol;Acc:MGI:97356]	protein_coding	4831
ENSMUSG00000028991	598	56717	Mtor	-0.302244	6.34116	27.74	0.00011063	0.00339848	mechanistic target of rapamycin (serine/threonine kinase) [Source:MGI Symbol;Acc:MGI:1928394]	protein_coding	2475
ENSMUSG00000029298	4381	236573	Gbp9	1.88054	2.60142	31.4848	0.000111194	0.00340743	guanylate-binding protein 9 [Source:MGI Symbol;Acc:MGI:3605620]	protein_coding	163351
ENSMUSG00000068566	1899	50918	Myadm	1.45137	4.01114	33.2429	0.000111218	0.00340743	myeloid-associated differentiation marker [Source:MGI Symbol;Acc:MGI:1355332]	protein_coding	91663
ENSMUSG00000041642	9115	16565	Kif21b	-0.454773	6.31144	27.687	0.000111663	0.00341651	kinesin family member 21B [Source:MGI Symbol;Acc:MGI:109234]	protein_coding	23046
ENSMUSG00000019461	1835	70310	Plscr3	0.490987	3.73486	27.6758	0.000111883	0.00341868	phospholipid scramblase 3 [Source:MGI Symbol;Acc:MGI:1917560]	protein_coding	57048
ENSMUSG00000024011	2932	74116	Pi16	2.6308	1.86024	31.8482	0.000113316	0.00345788	peptidase inhibitor 16 [Source:MGI Symbol;Acc:MGI:1921366]	protein_coding	221476
ENSMUSG00000062184	4318	50786	Hs6st2	1.01045	5.11569	32.1607	0.000114092	0.00347308	heparan sulfate 6-O-sulfotransferase 2 [Source:MGI Symbol;Acc:MGI:1354959]	protein_coding	90161
ENSMUSG00000033350	7328	54371	Chst2	0.472242	4.42425	27.5581	0.000114223	0.00347308	carbohydrate sulfotransferase 2 [Source:MGI Symbol;Acc:MGI:1891160]	protein_coding	9435
ENSMUSG00000097039	1342	1828	Pvt1	1.13552	3.84115	30.8165	0.000114276	0.00347308	plasmacytoma variant translocation 1 [Source:MGI Symbol;Acc:MGI:97824]	lincRNA	#N/A
ENSMUSG00000002602	4265	26362	Axl	1.84633	5.90928	36.707	0.000114584	0.00347308	AXL receptor tyrosine kinase [Source:MGI Symbol;Acc:MGI:1347244]	protein_coding	558
ENSMUSG00000038539	1816	107503	Atf5	1.50748	5.23931	35.0548	0.000114611	0.00347308	activating transcription factor 5 [Source:MGI Symbol;Acc:MGI:2141857]	protein_coding	22809
ENSMUSG00000020388	1182	30794	Pdlim4	1.10216	2.56452	27.5334	0.000114721	0.00347308	PDZ and LIM domain 4 [Source:MGI Symbol;Acc:MGI:1353470]	protein_coding	8572
ENSMUSG00000029166	2021	100732	Mapre3	-0.384651	4.16413	27.5001	0.000115398	0.00348682	microtubule-associated protein, RP/EB family, member 3 [Source:MGI Symbol;Acc:MGI:2140967]	protein_coding	22924
ENSMUSG00000073176	3738	78619	Zfp449	0.772475	3.60944	27.4961	0.000115479	0.00348682	zinc finger protein 449 [Source:MGI Symbol;Acc:MGI:1925869]	protein_coding	203523
ENSMUSG00000022185	2369	56215	Acin1	-0.403954	6.5786	27.4796	0.000115816	0.0034891	apoptotic chromatin condensation inducer 1 [Source:MGI Symbol;Acc:MGI:1891824]	protein_coding	22985
ENSMUSG00000028047	3190	21827	Thbs3	1.93581	4.13797	35.1511	0.000115858	0.0034891	thrombospondin 3 [Source:MGI Symbol;Acc:MGI:98739]	protein_coding	7059
ENSMUSG00000000247	1696	16870	Lhx2	-0.970612	3.98536	29.9576	0.000116042	0.00349008	LIM homeobox protein 2 [Source:MGI Symbol;Acc:MGI:96785]	protein_coding	9355
ENSMUSG00000034258	3435	217721	Flvcr2	0.982125	1.12122	27.4606	0.000116206	0.00349042	feline leukemia virus subgroup C cellular receptor 2 [Source:MGI Symbol;Acc:MGI:2384974]	protein_coding	55640
ENSMUSG00000030074	7658	232313	Gxylt2	0.941306	4.25598	30.0073	0.000116816	0.00350417	glucoside xylosyltransferase 2 [Source:MGI Symbol;Acc:MGI:2682940]	protein_coding	727936
ENSMUSG00000042078	3379	68666	Svop	-0.458568	5.53811	27.4165	0.000117114	0.0035053	SV2 related protein [Source:MGI Symbol;Acc:MGI:1915916]	protein_coding	55530
ENSMUSG00000097050	2192	2335	Gm9918	-0.688478	3.05396	27.4121	0.000117204	0.0035053	predicted gene 9918 [Source:MGI Symbol;Acc:MGI:3646315]	protein_coding	#N/A
ENSMUSG00000032649	3368	269132	Colgalt2	-0.72206	2.83277	27.407	0.000117311	0.0035053	collagen beta(1-O)galactosyltransferase 2 [Source:MGI Symbol;Acc:MGI:2138232]	protein_coding	23127
ENSMUSG00000040310	5253	11695	Alx4	1.39754	4.66674	33.714	0.00011766	0.00351115	aristaless-like homeobox 4 [Source:MGI Symbol;Acc:MGI:108359]	protein_coding	60529
ENSMUSG00000059327	4955	13607	Eda	1.8096	3.32872	32.7873	0.000118534	0.00353266	ectodysplasin-A [Source:MGI Symbol;Acc:MGI:1195272]	protein_coding	1896
ENSMUSG00000028524	744	73094	Sgip1	-0.36287	6.41216	27.3349	0.000118817	0.0035365	SH3-domain GRB2-like (endophilin) interacting protein 1 [Source:MGI Symbol;Acc:MGI:1920344]	protein_coding	84251
ENSMUSG00000029168	5191	65254	Dpysl5	-0.387022	5.25306	27.3144	0.00011925	0.00354146	dihydropyrimidinase-like 5 [Source:MGI Symbol;Acc:MGI:1929772]	protein_coding	56896
ENSMUSG00000063230	5120	258956	Olfr535	1.01345	0.629839	27.3124	0.000119292	0.00354146	olfactory receptor 535 [Source:MGI Symbol;Acc:MGI:3030369]	protein_coding	#N/A
ENSMUSG00000032243	4969	319480	Itga11	1.42826	1.31272	27.3043	0.000119462	0.00354193	integrin alpha 11 [Source:MGI Symbol;Acc:MGI:2442114]	protein_coding	22801
ENSMUSG00000029505	10608	75560	Ep400	-0.286602	6.17631	27.2887	0.000119794	0.0035433	E1A binding protein p400 [Source:MGI Symbol;Acc:MGI:1276124]	protein_coding	57634
ENSMUSG00000063524	519	13806	Eno1	-0.597683	7.78993	27.6824	0.000120007	0.0035433	enolase 1, alpha non-neuron [Source:MGI Symbol;Acc:MGI:95393]	protein_coding	2023
ENSMUSG00000024812	4591	21873	Tjp2	-0.743998	4.11124	27.8864	0.000120265	0.0035433	tight junction protein 2 [Source:MGI Symbol;Acc:MGI:1341872]	protein_coding	9414
ENSMUSG00000032131	2801	192663	Abcg4	-0.486856	4.36214	27.263	0.000120341	0.0035433	ATP binding cassette subfamily G member 4 [Source:MGI Symbol;Acc:MGI:1890594]	protein_coding	64137
ENSMUSG00000034755	4454	245578	Pcdh11x	0.41631	5.07296	27.2569	0.000120471	0.0035433	protocadherin 11 X-linked [Source:MGI Symbol;Acc:MGI:2442849]	protein_coding	83259
ENSMUSG00000065725	138	#N/A	Gm26165	-1.2429	0.777571	27.2535	0.000120543	0.0035433	predicted gene, 26165 [Source:MGI Symbol;Acc:MGI:5455942]	snoRNA	#N/A
ENSMUSG00000018428	3721	11640	Akap1	-0.331756	5.2581	27.2436	0.000120755	0.0035433	A kinase (PRKA) anchor protein 1 [Source:MGI Symbol;Acc:MGI:104729]	protein_coding	8165
ENSMUSG00000061911	4522	17933	Myt1l	-0.420045	4.74948	27.2367	0.000120903	0.0035433	myelin transcription factor 1-like [Source:MGI Symbol;Acc:MGI:1100511]	protein_coding	23040
ENSMUSG00000052727	11808	17755	Map1b	-0.577935	9.74006	27.2328	0.000120988	0.0035433	microtubule-associated protein 1B [Source:MGI Symbol;Acc:MGI:1306778]	protein_coding	4131
ENSMUSG00000018411	5253	17762	Mapt	-0.31066	7.44953	27.2271	0.00012111	0.0035433	microtubule-associated protein tau [Source:MGI Symbol;Acc:MGI:97180]	protein_coding	4137
ENSMUSG00000046841	3089	216197	Ckap4	0.589963	5.93291	27.9769	0.000121204	0.0035433	cytoskeleton-associated protein 4 [Source:MGI Symbol;Acc:MGI:2444926]	protein_coding	10970
ENSMUSG00000001665	1880	103140	Gstt3	1.17566	2.60269	27.4211	0.00012145	0.00354596	glutathione S-transferase, theta 3 [Source:MGI Symbol;Acc:MGI:2143526]	protein_coding	#N/A
ENSMUSG00000079389	997	#N/A	Gm3149	4.35909	-1.6275	27.173	0.000122279	0.00356565	predicted gene 3149 [Source:MGI Symbol;Acc:MGI:3781328]	protein_coding	#N/A
ENSMUSG00000054720	6976	100604	Lrrc8c	0.581489	2.51112	27.157	0.00012263	0.0035686	leucine rich repeat containing 8 family, member C [Source:MGI Symbol;Acc:MGI:2140839]	protein_coding	84230
ENSMUSG00000039787	374	99151	Cercam	1.24162	3.6545	30.6607	0.000122691	0.0035686	cerebral endothelial cell adhesion molecule [Source:MGI Symbol;Acc:MGI:2139134]	protein_coding	51148
ENSMUSG00000040043	3302	56516	Rbms2	1.27929	3.93633	31.6089	0.000123099	0.00357369	RNA binding motif, single stranded interacting protein 2 [Source:MGI Symbol;Acc:MGI:1861776]	protein_coding	5939
ENSMUSG00000001119	4100	12833	Col6a1	1.71275	8.43791	34.8871	0.000123177	0.00357369	collagen, type VI, alpha 1 [Source:MGI Symbol;Acc:MGI:88459]	protein_coding	1291
ENSMUSG00000026896	5470	71586	Ifih1	1.14392	2.13185	27.0723	0.000124492	0.00360407	interferon induced with helicase C domain 1 [Source:MGI Symbol;Acc:MGI:1918836]	protein_coding	64135
ENSMUSG00000019278	2236	13479	Dpep1	3.14503	5.58467	37.818	0.000124538	0.00360407	dipeptidase 1 (renal) [Source:MGI Symbol;Acc:MGI:94917]	protein_coding	1800
ENSMUSG00000051855	341	17294	Mest	1.04371	7.78887	31.728	0.000124913	0.00361037	mesoderm specific transcript [Source:MGI Symbol;Acc:MGI:96968]	protein_coding	4232
ENSMUSG00000039220	732	52040	Ppp1r10	-0.366553	5.90386	27.0448	0.000125104	0.00361135	protein phosphatase 1, regulatory subunit 10 [Source:MGI Symbol;Acc:MGI:1289273]	protein_coding	5514
ENSMUSG00000045128	1260	76808	Rpl18a	0.71821	7.30294	28.8797	0.000125846	0.0036249	ribosomal protein L18A [Source:MGI Symbol;Acc:MGI:1924058]	protein_coding	#N/A
ENSMUSG00000009090	3942	11764	Ap1b1	-0.338858	6.72878	27.0098	0.000125889	0.0036249	adaptor protein complex AP-1, beta 1 subunit [Source:MGI Symbol;Acc:MGI:1096368]	protein_coding	162
ENSMUSG00000042763	2727	215090	Maneal	-0.346028	4.63284	26.9942	0.000126239	0.00362699	mannosidase, endo-alpha-like [Source:MGI Symbol;Acc:MGI:2684896]	protein_coding	149175
ENSMUSG00000040037	4983	320840	Negr1	-0.439475	6.2194	26.987	0.000126402	0.00362699	neuronal growth regulator 1 [Source:MGI Symbol;Acc:MGI:2444846]	protein_coding	257194
ENSMUSG00000045827	3472	20723	Serpinb9	1.36947	3.52654	30.8817	0.000126564	0.00362699	serine (or cysteine) peptidase inhibitor, clade B, member 9 [Source:MGI Symbol;Acc:MGI:106603]	protein_coding	5272
ENSMUSG00000085399	1015	96	Foxd2os	1.04904	2.49939	26.9734	0.000126709	0.00362699	forkhead box D2, opposite strand [Source:MGI Symbol;Acc:MGI:2444065]	processed_transcript	#N/A
ENSMUSG00000024238	5805	21417	Zeb1	0.384525	5.36004	26.9716	0.000126751	0.00362699	zinc finger E-box binding homeobox 1 [Source:MGI Symbol;Acc:MGI:1344313]	protein_coding	6935
ENSMUSG00000051817	4453	20667	Sox12	-0.34617	5.20164	26.9287	0.000127726	0.00365035	SRY (sex determining region Y)-box 12 [Source:MGI Symbol;Acc:MGI:98360]	protein_coding	6666
ENSMUSG00000050640	2715	231503	Tmem150c	-0.352362	4.91374	26.9097	0.000128163	0.00365762	transmembrane protein 150C [Source:MGI Symbol;Acc:MGI:3041258]	protein_coding	441027
ENSMUSG00000032715	2026	228775	Trib3	2.118	4.2087	35.0317	0.000128298	0.00365762	tribbles pseudokinase 3 [Source:MGI Symbol;Acc:MGI:1345675]	protein_coding	57761
ENSMUSG00000087179	874	#N/A	Gm14230	1.09185	1.95492	26.8932	0.000128541	0.00365999	predicted gene 14230 [Source:MGI Symbol;Acc:MGI:3652157]	lincRNA	#N/A
ENSMUSG00000028698	707	18710	Pik3r3	-0.391611	6.69033	26.8592	0.000129325	0.00367777	phosphoinositide-3-kinase regulatory subunit 3 [Source:MGI Symbol;Acc:MGI:109277]	protein_coding	8503
ENSMUSG00000030739	6390	71960	Myh14	-1.06819	2.37512	26.8474	0.000129601	0.00367808	myosin, heavy polypeptide 14 [Source:MGI Symbol;Acc:MGI:1919210]	protein_coding	79784
ENSMUSG00000028677	3029	66743	Rnf220	-0.323766	5.32063	26.8414	0.000129739	0.00367808	ring finger protein 220 [Source:MGI Symbol;Acc:MGI:1913993]	protein_coding	55182
ENSMUSG00000027967	2227	11924	Neurog2	-0.825826	2.92569	26.835	0.000129888	0.00367808	neurogenin 2 [Source:MGI Symbol;Acc:MGI:109619]	protein_coding	63973
ENSMUSG00000061787	328	20068	Rps17	0.40187	7.32727	26.8274	0.000130066	0.00367808	ribosomal protein S17 [Source:MGI Symbol;Acc:MGI:1309526]	protein_coding	#N/A
ENSMUSG00000011158	2615	72308	Brf1	-0.416054	5.0265	26.8244	0.000130137	0.00367808	BRF1, RNA polymerase III transcription initiation factor 90 kDa subunit [Source:MGI Symbol;Acc:MGI:1919558]	protein_coding	2972
ENSMUSG00000000184	6330	12444	Ccnd2	1.45786	5.40783	34.0017	0.000130308	0.00367839	cyclin D2 [Source:MGI Symbol;Acc:MGI:88314]	protein_coding	894
ENSMUSG00000049791	6720	14366	Fzd4	0.836357	4.55406	28.925	0.000130838	0.00368883	frizzled class receptor 4 [Source:MGI Symbol;Acc:MGI:108520]	protein_coding	8322
ENSMUSG00000002325	2959	16391	Irf9	0.571361	3.25643	26.7872	0.000131009	0.00368912	interferon regulatory factor 9 [Source:MGI Symbol;Acc:MGI:107587]	protein_coding	10379
ENSMUSG00000042589	8784	13048	Cux2	-0.371536	4.80863	26.7635	0.000131567	0.0037003	cut-like homeobox 2 [Source:MGI Symbol;Acc:MGI:107321]	protein_coding	23316
ENSMUSG00000067199	2614	14296	Frat1	-0.545875	3.50838	26.7534	0.000131807	0.00370212	frequently rearranged in advanced T cell lymphomas [Source:MGI Symbol;Acc:MGI:109450]	protein_coding	10023
ENSMUSG00000046805	4335	17476	Mpeg1	-0.86981	2.70949	26.7455	0.000131994	0.00370212	macrophage expressed gene 1 [Source:MGI Symbol;Acc:MGI:1333743]	protein_coding	219972
ENSMUSG00000009927	1280	75617	Rps25	0.363388	7.25928	26.7404	0.000132115	0.00370212	ribosomal protein S25 [Source:MGI Symbol;Acc:MGI:1922867]	protein_coding	6230
ENSMUSG00000020841	7946	12874	Cpd	0.555372	6.411	27.194	0.000132285	0.00370237	carboxypeptidase D [Source:MGI Symbol;Acc:MGI:107265]	protein_coding	1362
ENSMUSG00000029119	3330	17160	Man2b2	0.896222	4.59745	29.4547	0.000132588	0.00370632	mannosidase 2, alpha B2 [Source:MGI Symbol;Acc:MGI:1195262]	protein_coding	23324
ENSMUSG00000056328	6081	17879	Myh1	1.02076	0.994221	26.6854	0.000133429	0.00372281	myosin, heavy polypeptide 1, skeletal muscle, adult [Source:MGI Symbol;Acc:MGI:1339711]	protein_coding	4619
ENSMUSG00000050199	5060	107515	Lgr4	-0.286591	5.64266	26.6823	0.000133501	0.00372281	leucine-rich repeat-containing G protein-coupled receptor 4 [Source:MGI Symbol;Acc:MGI:1891468]	protein_coding	55366
ENSMUSG00000049872	5323	103511	Fam26e	1.03358	1.20876	26.6683	0.00013384	0.00372772	family with sequence similarity 26, member E [Source:MGI Symbol;Acc:MGI:2143897]	protein_coding	254228
ENSMUSG00000034460	6402	20474	Six4	0.773359	3.15405	26.6421	0.000134472	0.00373152	sine oculis-related homeobox 4 [Source:MGI Symbol;Acc:MGI:106034]	protein_coding	51804
ENSMUSG00000113047	1428	#N/A	CT009718.2	0.724509	2.91495	26.6338	0.000134674	0.00373152		lincRNA	#N/A
ENSMUSG00000036412	2975	545260	Arsi	1.3653	1.59221	26.6337	0.000134676	0.00373152	arylsulfatase i [Source:MGI Symbol;Acc:MGI:2670959]	protein_coding	340075
ENSMUSG00000074657	6295	16572	Kif5a	-0.38845	6.69946	26.6256	0.000134873	0.00373152	kinesin family member 5A [Source:MGI Symbol;Acc:MGI:109564]	protein_coding	3798
ENSMUSG00000019082	2811	68267	Slc25a22	-0.369311	4.81207	26.6168	0.000135087	0.00373152	solute carrier family 25 (mitochondrial carrier, glutamate), member 22 [Source:MGI Symbol;Acc:MGI:1915517]	protein_coding	79751
ENSMUSG00000039168	1555	223453	Dap	0.775611	4.2129	27.6057	0.000135113	0.00373152	death-associated protein [Source:MGI Symbol;Acc:MGI:1918190]	protein_coding	1611
ENSMUSG00000043822	471	66548	Adamtsl5	1.07145	1.39837	26.6158	0.000135113	0.00373152	ADAMTS-like 5 [Source:MGI Symbol;Acc:MGI:1913798]	protein_coding	339366
ENSMUSG00000029185	2938	68303	Fam114a1	1.66461	4.92338	33.995	0.000135458	0.00373655	family with sequence similarity 114, member A1 [Source:MGI Symbol;Acc:MGI:1915553]	protein_coding	92689
ENSMUSG00000028565	851	18027	Nfia	0.678078	5.32837	28.0183	0.000135735	0.00373958	nuclear factor I/A [Source:MGI Symbol;Acc:MGI:108056]	protein_coding	4774
ENSMUSG00000050288	3663	57265	Fzd2	1.17779	4.59625	31.3645	0.000135893	0.00373958	frizzled class receptor 2 [Source:MGI Symbol;Acc:MGI:1888513]	protein_coding	2535
ENSMUSG00000031799	359	326618	Tpm4	0.630603	6.82026	27.6674	0.000136465	0.0037408	tropomyosin 4 [Source:MGI Symbol;Acc:MGI:2449202]	protein_coding	7171
ENSMUSG00000002052	6488	20926	Supt6	-0.30322	6.22763	26.5563	0.00013657	0.0037408	suppressor of Ty 6 [Source:MGI Symbol;Acc:MGI:107726]	protein_coding	6830
ENSMUSG00000039662	4919	57295	Icmt	-0.367247	7.00016	26.5556	0.000136588	0.0037408	isoprenylcysteine carboxyl methyltransferase [Source:MGI Symbol;Acc:MGI:1888594]	protein_coding	23463
ENSMUSG00000028883	1954	20346	Sema3a	1.58163	5.04588	33.8073	0.000136659	0.0037408	sema domain, immunoglobulin domain (Ig), short basic domain, secreted, (semaphorin) 3A [Source:MGI Symbol;Acc:MGI:107558]	protein_coding	10371
ENSMUSG00000044345	3066	277010	Marveld1	1.19496	3.48511	29.2379	0.000136858	0.0037408	MARVEL (membrane-associating) domain containing 1 [Source:MGI Symbol;Acc:MGI:2147570]	protein_coding	83742
ENSMUSG00000028631	3919	60613	Kcnq4	1.27128	0.971919	26.5424	0.000136914	0.0037408	potassium voltage-gated channel, subfamily Q, member 4 [Source:MGI Symbol;Acc:MGI:1926803]	protein_coding	9132
ENSMUSG00000041084	1067	66357	Ostc	0.406091	5.74076	26.5304	0.000137211	0.00374447	oligosaccharyltransferase complex subunit (non-catalytic) [Source:MGI Symbol;Acc:MGI:1913607]	protein_coding	58505
ENSMUSG00000058600	505	19946	Rpl30	0.423876	7.04885	26.5015	0.00013793	0.00375961	ribosomal protein L30 [Source:MGI Symbol;Acc:MGI:98037]	protein_coding	6156
ENSMUSG00000045095	7929	14924	Magi1	-0.382212	5.83258	26.4846	0.000138353	0.00376666	membrane associated guanylate kinase, WW and PDZ domain containing 1 [Source:MGI Symbol;Acc:MGI:1203522]	protein_coding	9223
ENSMUSG00000009681	6839	110279	Bcr	-0.347048	5.3866	26.4674	0.000138783	0.00377392	breakpoint cluster region [Source:MGI Symbol;Acc:MGI:88141]	protein_coding	613
ENSMUSG00000018427	4847	77864	Ypel2	-0.401078	5.79384	26.4451	0.000139346	0.00378474	yippee-like 2 (Drosophila) [Source:MGI Symbol;Acc:MGI:1925114]	protein_coding	388403
ENSMUSG00000033007	2667	241118	Asic4	-0.559317	4.08419	26.4015	0.000140452	0.00381027	acid-sensing (proton-gated) ion channel family member 4 [Source:MGI Symbol;Acc:MGI:2652846]	protein_coding	55515
ENSMUSG00000027366	3503	66552	Sppl2a	0.484104	5.58802	26.3626	0.000141447	0.00383274	signal peptide peptidase like 2A [Source:MGI Symbol;Acc:MGI:1913802]	protein_coding	84888
ENSMUSG00000028312	5404	14211	Smc2	0.44683	5.28011	26.3477	0.000141829	0.00383478	structural maintenance of chromosomes 2 [Source:MGI Symbol;Acc:MGI:106067]	protein_coding	10592
ENSMUSG00000042106	1025	68176	Fam212a	1.43745	2.1571	27.0095	0.000141957	0.00383478	family with sequence similarity 212, member A [Source:MGI Symbol;Acc:MGI:1915426]	protein_coding	389119
ENSMUSG00000032911	4976	121021	Cspg4	2.03219	3.6903	33.1436	0.000142023	0.00383478	chondroitin sulfate proteoglycan 4 [Source:MGI Symbol;Acc:MGI:2153093]	protein_coding	1464
ENSMUSG00000020108	1755	74747	Ddit4	-0.422436	4.17238	26.3141	0.000142699	0.00384852	DNA-damage-inducible transcript 4 [Source:MGI Symbol;Acc:MGI:1921997]	protein_coding	54541
ENSMUSG00000058934	497	#N/A	Igf1os	0.963373	1.21766	26.2938	0.000143225	0.00385818	insulin-like growth factor 1, opposite strand [Source:MGI Symbol;Acc:MGI:3841250]	antisense_RNA	#N/A
ENSMUSG00000040972	1979	230868	Igsf21	-0.572999	4.62927	26.2686	0.000143885	0.00387141	immunoglobulin superfamily, member 21 [Source:MGI Symbol;Acc:MGI:2681842]	protein_coding	84966
ENSMUSG00000020886	3271	13385	Dlg4	-0.413113	6.81194	26.2565	0.0001442	0.00387536	discs, large homolog 4 (Drosophila) [Source:MGI Symbol;Acc:MGI:1277959]	protein_coding	1742
ENSMUSG00000058173	994	170748	Smco4	1.20866	1.41711	26.215	0.000145295	0.00389976	single-pass membrane protein with coiled-coil domains 4 [Source:MGI Symbol;Acc:MGI:3039636]	protein_coding	56935
ENSMUSG00000048387	572	23967	Osr1	1.81283	2.88203	30.4163	0.000145576	0.00389976	odd-skipped related 1 (Drosophila) [Source:MGI Symbol;Acc:MGI:1344424]	protein_coding	130497
ENSMUSG00000024451	5224	106952	Arap3	1.28362	0.336386	26.2028	0.000145617	0.00389976	ArfGAP with RhoGAP domain, ankyrin repeat and PH domain 3 [Source:MGI Symbol;Acc:MGI:2147274]	protein_coding	64411
ENSMUSG00000022364	3311	210544	Tbc1d31	0.467314	3.3766	26.1567	0.000146848	0.00392524	TBC1 domain family, member 31 [Source:MGI Symbol;Acc:MGI:2684931]	protein_coding	93594
ENSMUSG00000100755	425	#N/A	Rps23-ps1	0.600888	6.17641	27.1948	0.000146911	0.00392524	ribosomal protein S23, pseudogene 1 [Source:MGI Symbol;Acc:MGI:3705429]	processed_pseudogene	#N/A
ENSMUSG00000025290	461	20088	Rps24	0.452099	7.99493	26.1318	0.000147518	0.0039369	ribosomal protein S24 [Source:MGI Symbol;Acc:MGI:98147]	protein_coding	#N/A
ENSMUSG00000022564	1693	66168	Grina	-0.370058	7.13497	26.1231	0.000147751	0.00393854	glutamate receptor, ionotropic, N-methyl D-aspartate-associated protein 1 (glutamate binding) [Source:MGI Symbol;Acc:MGI:1913418]	protein_coding	2907
ENSMUSG00000027634	2612	29812	Ndrg3	-0.255706	6.87838	26.0957	0.000148494	0.00395375	N-myc downstream regulated gene 3 [Source:MGI Symbol;Acc:MGI:1352499]	protein_coding	57446
ENSMUSG00000035258	4687	320712	Abi3bp	1.29127	3.04893	28.1536	0.000149089	0.00396501	ABI gene family, member 3 (NESH) binding protein [Source:MGI Symbol;Acc:MGI:2444583]	protein_coding	25890
ENSMUSG00000055322	9916	21961	Tns1	1.24686	4.64149	31.2416	0.000149409	0.00396758	tensin 1 [Source:MGI Symbol;Acc:MGI:104552]	protein_coding	7145
ENSMUSG00000093587	2352	#N/A	Gm20554	1.27979	2.51582	26.7198	0.000149531	0.00396758	predicted gene, 20554 [Source:MGI Symbol;Acc:MGI:5295661]	lincRNA	#N/A
ENSMUSG00000037426	585	277854	Depdc5	-0.355854	5.03491	26.0467	0.000149829	0.00397091	DEP domain containing 5 [Source:MGI Symbol;Acc:MGI:2141101]	protein_coding	9681
ENSMUSG00000042821	1621	20613	Snai1	1.19721	0.549397	26.0186	0.000150603	0.00398305	snail family zinc finger 1 [Source:MGI Symbol;Acc:MGI:98330]	protein_coding	6615
ENSMUSG00000038074	2694	231997	Fkbp14	1.06764	4.7001	30.2221	0.000150634	0.00398305	FK506 binding protein 14 [Source:MGI Symbol;Acc:MGI:2387639]	protein_coding	55033
ENSMUSG00000114433	5324	#N/A	AC124392.1	0.937266	3.38699	26.6997	0.00015106	0.00398903		lincRNA	#N/A
ENSMUSG00000046491	1147	69183	C1qtnf2	2.03756	3.35328	32.0087	0.000151208	0.00398903	C1q and tumor necrosis factor related protein 2 [Source:MGI Symbol;Acc:MGI:1916433]	protein_coding	114898
ENSMUSG00000028833	3681	26562	Ncdn	-0.324835	6.00846	25.9808	0.000151649	0.00399609	neurochondrin [Source:MGI Symbol;Acc:MGI:1347351]	protein_coding	23154
ENSMUSG00000057969	3433	20347	Sema3b	0.937555	1.53888	25.9722	0.000151889	0.00399782	sema domain, immunoglobulin domain (Ig), short basic domain, secreted, (semaphorin) 3B [Source:MGI Symbol;Acc:MGI:107561]	protein_coding	7869
ENSMUSG00000037979	2473	215707	Ccdc92	-0.61601	3.18181	25.9171	0.000153433	0.00403299	coiled-coil domain containing 92 [Source:MGI Symbol;Acc:MGI:106485]	protein_coding	80212
ENSMUSG00000057137	3268	68487	Tmem140	1.00167	1.16714	25.912	0.000153576	0.00403299	transmembrane protein 140 [Source:MGI Symbol;Acc:MGI:1915737]	protein_coding	55281
ENSMUSG00000032252	4850	93683	Glce	0.634252	5.76942	27.196	0.000154663	0.00405446	glucuronyl C5-epimerase [Source:MGI Symbol;Acc:MGI:2136405]	protein_coding	26035
ENSMUSG00000020052	2481	17172	Ascl1	-1.12936	3.72268	28.9553	0.000154746	0.00405446	achaete-scute family bHLH transcription factor 1 [Source:MGI Symbol;Acc:MGI:96919]	protein_coding	429
ENSMUSG00000033777	4060	279572	Tlr13	-1.15497	0.947328	25.8537	0.000155231	0.00405617	toll-like receptor 13 [Source:MGI Symbol;Acc:MGI:3045213]	protein_coding	#N/A
ENSMUSG00000030744	1908	27050	Rps3	0.418733	8.00846	25.8483	0.000155386	0.00405617	ribosomal protein S3 [Source:MGI Symbol;Acc:MGI:1350917]	protein_coding	6188
ENSMUSG00000025780	7900	209378	Itih5	2.43818	5.22484	34.9101	0.000155515	0.00405617	inter-alpha (globulin) inhibitor H5 [Source:MGI Symbol;Acc:MGI:1925751]	protein_coding	80760
ENSMUSG00000055538	4556	71918	Zcchc24	1.53687	4.94472	32.6104	0.000155679	0.00405617	zinc finger, CCHC domain containing 24 [Source:MGI Symbol;Acc:MGI:1919168]	protein_coding	219654
ENSMUSG00000001911	398	18032	Nfix	0.861793	4.42737	28.0101	0.000155698	0.00405617	nuclear factor I/X [Source:MGI Symbol;Acc:MGI:97311]	protein_coding	4784
ENSMUSG00000031262	3227	102920	Cenpi	0.578208	3.9428	25.8312	0.000155875	0.00405617	centromere protein I [Source:MGI Symbol;Acc:MGI:2147897]	protein_coding	2491
ENSMUSG00000058153	5857	56747	Sez6l	-0.559153	5.06974	25.9155	0.000156176	0.00405617	seizure related 6 homolog like [Source:MGI Symbol;Acc:MGI:1935121]	protein_coding	23544
ENSMUSG00000043460	4846	207393	Elfn2	-0.435615	3.52095	25.819	0.000156224	0.00405617	leucine rich repeat and fibronectin type III, extracellular 2 [Source:MGI Symbol;Acc:MGI:3608416]	protein_coding	114794
ENSMUSG00000041324	1529	16323	Inhba	1.31302	0.985184	25.8094	0.000156502	0.00405881	inhibin beta-A [Source:MGI Symbol;Acc:MGI:96570]	protein_coding	3624
ENSMUSG00000039001	394	66481	Rps21	0.433912	6.64372	25.7878	0.000157126	0.00406811	ribosomal protein S21 [Source:MGI Symbol;Acc:MGI:1913731]	protein_coding	6227
ENSMUSG00000038521	2946	50908	C1s1	2.38547	4.46568	34.2045	0.000157215	0.00406811	complement component 1, s subcomponent 1 [Source:MGI Symbol;Acc:MGI:1355312]	protein_coding	716
ENSMUSG00000038773	6363	277250	Kdm3b	-0.342087	6.11664	25.7781	0.000157408	0.00406852	KDM3B lysine (K)-specific demethylase 3B [Source:MGI Symbol;Acc:MGI:1923356]	protein_coding	51780
ENSMUSG00000038816	3664	54366	Ctnnal1	-0.330402	4.65597	25.7502	0.000158219	0.00408135	catenin (cadherin associated protein), alpha-like 1 [Source:MGI Symbol;Acc:MGI:1859649]	protein_coding	8727
ENSMUSG00000044749	5240	76184	Abca6	1.24399	1.28357	25.7488	0.000158259	0.00408135	ATP-binding cassette, sub-family A (ABC1), member 6 [Source:MGI Symbol;Acc:MGI:1923434]	protein_coding	23460
ENSMUSG00000055485	7864	320706	Soga1	-0.398254	5.20539	25.7311	0.000158777	0.00409011	suppressor of glucose, autophagy associated 1 [Source:MGI Symbol;Acc:MGI:2444575]	protein_coding	140710
ENSMUSG00000058761	7147	108937	Rnf169	-0.362276	5.31822	25.7017	0.000159641	0.00410273	ring finger protein 169 [Source:MGI Symbol;Acc:MGI:1920257]	protein_coding	254225
ENSMUSG00000031358	2399	17692	Msl3	0.42412	4.24343	25.6971	0.000159776	0.00410273	male-specific lethal 3 homolog (Drosophila) [Source:MGI Symbol;Acc:MGI:1341851]	protein_coding	10943
ENSMUSG00000086583	1019	#N/A	Gm15500	0.623906	7.96616	26.3485	0.000160044	0.00410273	predicted pseudogene 15500 [Source:MGI Symbol;Acc:MGI:3782947]	transcribed_processed_pseudogene	#N/A
ENSMUSG00000050732	820	22320	Vamp8	0.873892	1.90864	25.6841	0.000160159	0.00410273	vesicle-associated membrane protein 8 [Source:MGI Symbol;Acc:MGI:1336882]	protein_coding	8673
ENSMUSG00000103205	820	22320	Vamp8	0.873892	1.90864	25.6841	0.000160159	0.00410273	vesicle-associated membrane protein 8 [Source:MGI Symbol;Acc:MGI:1336882]	protein_coding	#N/A
ENSMUSG00000060206	363	242466	Zfp462	-0.329123	6.33804	25.6654	0.000160717	0.00411241	zinc finger protein 462 [Source:MGI Symbol;Acc:MGI:107690]	protein_coding	58499
ENSMUSG00000012405	1922	66480	Rpl15	0.323815	7.97649	25.6442	0.000161345	0.00412391	ribosomal protein L15 [Source:MGI Symbol;Acc:MGI:1913730]	protein_coding	#N/A
ENSMUSG00000032850	4381	269695	Rnft2	-0.330388	5.14918	25.629	0.000161801	0.00413097	ring finger protein, transmembrane 2 [Source:MGI Symbol;Acc:MGI:2442859]	protein_coding	84900
ENSMUSG00000027828	2957	67437	Ssr3	0.545005	7.41681	25.6903	0.000162674	0.00414863	signal sequence receptor, gamma [Source:MGI Symbol;Acc:MGI:1914687]	protein_coding	6747
ENSMUSG00000038260	4315	68667	Trpm4	0.739407	2.92102	25.5926	0.000162895	0.00414966	transient receptor potential cation channel, subfamily M, member 4 [Source:MGI Symbol;Acc:MGI:1915917]	protein_coding	54795
ENSMUSG00000025026	4520	27360	Add3	0.523211	6.55141	25.6905	0.000163746	0.00416443	adducin 3 (gamma) [Source:MGI Symbol;Acc:MGI:1351615]	protein_coding	120
ENSMUSG00000027737	2419	26570	Slc7a11	0.885745	4.12736	27.4454	0.000163837	0.00416443	solute carrier family 7 (cationic amino acid transporter, y+ system), member 11 [Source:MGI Symbol;Acc:MGI:1347355]	protein_coding	23657
ENSMUSG00000044864	4945	99696	Ankrd50	0.462723	5.75044	25.5272	0.000164881	0.00417303	ankyrin repeat domain 50 [Source:MGI Symbol;Acc:MGI:2139777]	protein_coding	#N/A
ENSMUSG00000060519	3545	30935	Tor3a	1.0821	1.74852	25.5157	0.000165232	0.00417303	torsin family 3, member A [Source:MGI Symbol;Acc:MGI:1353652]	protein_coding	64222
ENSMUSG00000046364	1158	26451	Rpl27a	0.507795	6.70708	25.5117	0.000165357	0.00417303	ribosomal protein L27A [Source:MGI Symbol;Acc:MGI:1347076]	protein_coding	6157
ENSMUSG00000039157	5935	98952	Fam102a	-0.416667	4.03392	25.4983	0.000165768	0.00417303	family with sequence similarity 102, member A [Source:MGI Symbol;Acc:MGI:2138935]	protein_coding	399665
ENSMUSG00000061032	1852	18114	Rrp1	-0.242493	6.50935	25.4949	0.000165872	0.00417303	ribosomal RNA processing 1 homolog (S. cerevisiae) [Source:MGI Symbol;Acc:MGI:1203500]	protein_coding	8568
ENSMUSG00000071722	4173	270624	Spin4	0.604045	3.02554	25.494	0.000165901	0.00417303	spindlin family, member 4 [Source:MGI Symbol;Acc:MGI:2444925]	protein_coding	139886
ENSMUSG00000027230	2603	26427	Creb3l1	1.62628	3.13077	29.5089	0.00016594	0.00417303	cAMP responsive element binding protein 3-like 1 [Source:MGI Symbol;Acc:MGI:1347062]	protein_coding	90993
ENSMUSG00000030107	496	24110	Usp18	1.07893	0.920189	25.4923	0.000165954	0.00417303	ubiquitin specific peptidase 18 [Source:MGI Symbol;Acc:MGI:1344364]	protein_coding	11274
ENSMUSG00000026276	3267	18000	Sept2	0.531237	7.59363	25.4917	0.000165971	0.00417303	septin 2 [Source:MGI Symbol;Acc:MGI:97298]	protein_coding	4735
ENSMUSG00000025422	357	216439	Agap2	-0.347093	5.56769	25.491	0.000165992	0.00417303	ArfGAP with GTPase domain, ankyrin repeat and PH domain 2 [Source:MGI Symbol;Acc:MGI:3580016]	protein_coding	116986
ENSMUSG00000078350	3535	68859	Smim1	1.00681	3.6139	27.2234	0.000166414	0.00417909	small integral membrane protein 1 [Source:MGI Symbol;Acc:MGI:1916109]	protein_coding	388588
ENSMUSG00000001794	1241	12336	Capns1	0.581918	6.00069	26.3128	0.000166841	0.00418522	calpain, small subunit 1 [Source:MGI Symbol;Acc:MGI:88266]	protein_coding	826
ENSMUSG00000030850	4685	11907	Ate1	-0.25962	6.40117	25.4443	0.000167441	0.0041957	arginyltransferase 1 [Source:MGI Symbol;Acc:MGI:1333870]	protein_coding	11101
ENSMUSG00000035851	3222	231386	Ythdc1	-0.344203	6.61246	25.4193	0.000168221	0.00421066	YTH domain containing 1 [Source:MGI Symbol;Acc:MGI:2443713]	protein_coding	91746
ENSMUSG00000032344	4049	214763	Mb21d1	0.799789	1.4214	25.3773	0.000169539	0.00423902	Mab-21 domain containing 1 [Source:MGI Symbol;Acc:MGI:2442261]	protein_coding	115004
ENSMUSG00000020473	3831	11568	Aebp1	1.86555	3.2979	30.4875	0.000169854	0.00424229	AE binding protein 1 [Source:MGI Symbol;Acc:MGI:1197012]	protein_coding	165
ENSMUSG00000026923	9488	18128	Notch1	-0.9136	5.40396	29.3153	0.000170706	0.00425192	notch 1 [Source:MGI Symbol;Acc:MGI:97363]	protein_coding	4851
ENSMUSG00000032231	1447	12306	Anxa2	1.51602	6.42749	32.5384	0.000170779	0.00425192	annexin A2 [Source:MGI Symbol;Acc:MGI:88246]	protein_coding	302
ENSMUSG00000018672	1045	56358	Copz2	1.66801	3.77808	30.8953	0.000170983	0.00425192	coatomer protein complex, subunit zeta 2 [Source:MGI Symbol;Acc:MGI:1929008]	protein_coding	51226
ENSMUSG00000026640	2650	18845	Plxna2	-0.353551	7.16504	25.3282	0.000171099	0.00425192	plexin A2 [Source:MGI Symbol;Acc:MGI:107684]	protein_coding	5362
ENSMUSG00000029636	5196	245880	Wasf3	-0.361646	5.59019	25.3222	0.000171291	0.00425192	WAS protein family, member 3 [Source:MGI Symbol;Acc:MGI:2658986]	protein_coding	10810
ENSMUSG00000050953	3071	14609	Gja1	1.6792	4.2972	31.7086	0.00017135	0.00425192	gap junction protein, alpha 1 [Source:MGI Symbol;Acc:MGI:95713]	protein_coding	2697
ENSMUSG00000045482	960	100683	Trrap	-0.342048	6.83141	25.2873	0.000172411	0.00427073	transformation/transcription domain-associated protein [Source:MGI Symbol;Acc:MGI:2153272]	protein_coding	8295
ENSMUSG00000035847	4972	15931	Ids	-0.354858	5.73296	25.2797	0.000172654	0.00427073	iduronate 2-sulfatase [Source:MGI Symbol;Acc:MGI:96417]	protein_coding	3423
ENSMUSG00000043857	4258	268510	Mgat5b	-0.431322	4.27678	25.2794	0.000172666	0.00427073	mannoside acetylglucosaminyltransferase 5, isoenzyme B [Source:MGI Symbol;Acc:MGI:3606200]	protein_coding	146664
ENSMUSG00000097774	1968	#N/A	Gm26565	2.35462	-0.928578	25.2732	0.000172864	0.00427104	predicted gene, 26565 [Source:MGI Symbol;Acc:MGI:5477059]	lincRNA	#N/A
ENSMUSG00000025289	990	53381	Prdx4	0.668289	5.12098	26.4568	0.000173838	0.00429048	peroxiredoxin 4 [Source:MGI Symbol;Acc:MGI:1859815]	protein_coding	10549
ENSMUSG00000020889	2721	217166	Nr1d1	-0.595283	3.55565	25.2335	0.000174152	0.00429363	nuclear receptor subfamily 1, group D, member 1 [Source:MGI Symbol;Acc:MGI:2444210]	protein_coding	9572
ENSMUSG00000047878	2088	239559	A4galt	1.82273	0.501008	25.2244	0.000174449	0.00429634	alpha 1,4-galactosyltransferase [Source:MGI Symbol;Acc:MGI:3512453]	protein_coding	53947
ENSMUSG00000023886	2832	64074	Smoc2	2.89225	6.61327	34.6535	0.000175144	0.00430885	SPARC related modular calcium binding 2 [Source:MGI Symbol;Acc:MGI:1929881]	protein_coding	64094
ENSMUSG00000061393	2093	11481	Acvr2b	-0.721688	3.50561	25.1813	0.000175859	0.00432181	activin receptor IIB [Source:MGI Symbol;Acc:MGI:87912]	protein_coding	93
ENSMUSG00000029913	2155	70779	Prdm5	0.684762	3.542	25.1751	0.000176064	0.00432223	PR domain containing 5 [Source:MGI Symbol;Acc:MGI:1918029]	protein_coding	11107
ENSMUSG00000063605	2304	234582	Ccdc102a	1.47059	3.1024	28.3436	0.00017694	0.00433567	coiled-coil domain containing 102A [Source:MGI Symbol;Acc:MGI:2686927]	protein_coding	92922
ENSMUSG00000007659	2417	12048	Bcl2l1	-0.297502	6.13713	25.1456	0.000177042	0.00433567	BCL2-like 1 [Source:MGI Symbol;Acc:MGI:88139]	protein_coding	598
ENSMUSG00000032120	4337	71764	C2cd2l	-0.526355	6.75695	25.3391	0.000177178	0.00433567	C2 calcium-dependent domain containing 2-like [Source:MGI Symbol;Acc:MGI:1919014]	protein_coding	9854
ENSMUSG00000021221	2940	70127	Dpf3	-0.421734	5.00427	25.1171	0.000177987	0.00435084	D4, zinc and double PHD fingers, family 3 [Source:MGI Symbol;Acc:MGI:1917377]	protein_coding	8110
ENSMUSG00000038602	4941	215085	Slc35f1	-0.641261	4.33027	25.328	0.000178421	0.00435681	solute carrier family 35, member F1 [Source:MGI Symbol;Acc:MGI:2139810]	protein_coding	222553
ENSMUSG00000060969	2373	16371	Irx1	1.63965	2.78144	28.2036	0.000178679	0.00435848	Iroquois related homeobox 1 (Drosophila) [Source:MGI Symbol;Acc:MGI:1197515]	protein_coding	79192
ENSMUSG00000049739	2296	233905	Zfp646	-0.278734	5.77752	25.0811	0.000179194	0.00436192	zinc finger protein 646 [Source:MGI Symbol;Acc:MGI:3665412]	protein_coding	9726
ENSMUSG00000034854	3971	73822	Mfsd12	-0.397821	4.61196	25.081	0.0001792	0.00436192	major facilitator superfamily domain containing 12 [Source:MGI Symbol;Acc:MGI:3604804]	protein_coding	126321
ENSMUSG00000031144	2591	20977	Syp	-0.449203	8.45861	25.065	0.000179739	0.00437042	synaptophysin [Source:MGI Symbol;Acc:MGI:98467]	protein_coding	6855
ENSMUSG00000074354	1388	2301	Arhgap20os	0.945114	0.713652	25.027	0.000181025	0.00439704	Rho GTPase activating protein 20, opposite strand [Source:MGI Symbol;Acc:MGI:3027124]	antisense_RNA	#N/A
ENSMUSG00000037949	2653	102566	Ano10	0.495817	4.81022	25.0166	0.00018138	0.00440101	anoctamin 10 [Source:MGI Symbol;Acc:MGI:2143103]	protein_coding	55129
ENSMUSG00000024776	2024	76630	Stambpl1	0.679785	3.23271	25.0091	0.000181636	0.00440257	STAM binding protein like 1 [Source:MGI Symbol;Acc:MGI:1923880]	protein_coding	57559
ENSMUSG00000046668	2271	67393	Cxxc5	-0.367411	5.23565	24.987	0.000182393	0.00441626	CXXC finger 5 [Source:MGI Symbol;Acc:MGI:1914643]	protein_coding	51523
ENSMUSG00000001663	1037	14871	Gstt1	1.57407	1.46905	25.0972	0.000183339	0.00443195	glutathione S-transferase, theta 1 [Source:MGI Symbol;Acc:MGI:107379]	protein_coding	#N/A
ENSMUSG00000033313	1901	50788	Fbxl8	1.21919	1.14834	24.9539	0.000183533	0.00443195	F-box and leucine-rich repeat protein 8 [Source:MGI Symbol;Acc:MGI:1354697]	protein_coding	#N/A
ENSMUSG00000072612	1233	#N/A	Gm10382	-1.55606	1.64162	25.4752	0.00018362	0.00443195	predicted gene 10382 [Source:MGI Symbol;Acc:MGI:3647829]	protein_coding	#N/A
ENSMUSG00000086496	1490	167	Gm14204	-0.351819	4.40511	24.9413	0.000183969	0.00443571	predicted gene 14204 [Source:MGI Symbol;Acc:MGI:3651576]	processed_transcript	#N/A
ENSMUSG00000052276	1423	239790	Ostn	2.36234	3.74628	32.1017	0.000185708	0.00447154	osteocrin [Source:MGI Symbol;Acc:MGI:2677164]	protein_coding	344901
ENSMUSG00000032014	2526	102644	Oaf	1.90003	4.74781	32.2649	0.000186036	0.00447154	out at first homolog [Source:MGI Symbol;Acc:MGI:94852]	protein_coding	220323
ENSMUSG00000037962	1681	73121	Rflna	1.4773	1.67127	24.995	0.000186038	0.00447154	refilin A [Source:MGI Symbol;Acc:MGI:1920371]	protein_coding	100533183
ENSMUSG00000021418	4380	208366	Rpp40	0.679937	2.39752	24.8545	0.000187008	0.00449014	ribonuclease P 40 subunit [Source:MGI Symbol;Acc:MGI:1346084]	protein_coding	10799
ENSMUSG00000027692	7108	665113	Tnik	-0.29328	7.03963	24.8453	0.000187332	0.00449323	TRAF2 and NCK interacting kinase [Source:MGI Symbol;Acc:MGI:1916264]	protein_coding	23043
ENSMUSG00000004044	3491	19285	Cavin1	1.54606	4.93259	31.306	0.000187574	0.00449435	caveolae associated 1 [Source:MGI Symbol;Acc:MGI:1277968]	protein_coding	284119
ENSMUSG00000061524	2440	22772	Zic2	-0.921938	3.15998	25.1974	0.000188348	0.00450818	zinc finger protein of the cerebellum 2 [Source:MGI Symbol;Acc:MGI:106679]	protein_coding	7546
ENSMUSG00000029710	4340	13846	Ephb4	1.54342	4.59739	30.9477	0.000188711	0.00451217	Eph receptor B4 [Source:MGI Symbol;Acc:MGI:104757]	protein_coding	2050
ENSMUSG00000034463	3597	219151	Scara3	1.59409	5.2133	31.6333	0.000189294	0.00451987	scavenger receptor class A, member 3 [Source:MGI Symbol;Acc:MGI:2444418]	protein_coding	51435
ENSMUSG00000022416	9781	239556	Cacna1i	-0.63046	3.8216	24.7865	0.000189426	0.00451987	calcium channel, voltage-dependent, alpha 1I subunit [Source:MGI Symbol;Acc:MGI:2178051]	protein_coding	8911
ENSMUSG00000039686	4100	227693	Zer1	-0.265712	5.40929	24.7478	0.000190818	0.00454835	zyg-11 related, cell cycle regulator [Source:MGI Symbol;Acc:MGI:2442511]	protein_coding	10444
ENSMUSG00000002068	2000	12447	Ccne1	0.773932	3.13346	24.7394	0.000191122	0.00455087	cyclin E1 [Source:MGI Symbol;Acc:MGI:88316]	protein_coding	898
ENSMUSG00000001419	5401	17261	Mef2d	-0.483311	5.87404	24.7304	0.000191447	0.00455389	myocyte enhancer factor 2D [Source:MGI Symbol;Acc:MGI:99533]	protein_coding	4209
ENSMUSG00000020674	6377	69675	Pxdn	0.800828	6.661	27.7542	0.000191754	0.00455648	peroxidasin [Source:MGI Symbol;Acc:MGI:1916925]	protein_coding	7837
ENSMUSG00000035864	4820	20979	Syt1	-0.329487	8.53033	24.7007	0.000192529	0.00457018	synaptotagmin I [Source:MGI Symbol;Acc:MGI:99667]	protein_coding	6857
ENSMUSG00000009112	349	94044	Bcl2l13	-0.329329	5.37169	24.6871	0.000193027	0.00457727	BCL2-like 13 (apoptosis facilitator) [Source:MGI Symbol;Acc:MGI:2136959]	protein_coding	23786
ENSMUSG00000006390	1811	54325	Elovl1	0.901853	3.18332	24.843	0.000193596	0.00458604	elongation of very long chain fatty acids (FEN1/Elo2, SUR4/Elo3, yeast)-like 1 [Source:MGI Symbol;Acc:MGI:1858959]	protein_coding	64834
ENSMUSG00000026496	392	11545	Parp1	-0.338764	6.26818	24.659	0.00019406	0.00459229	poly (ADP-ribose) polymerase family, member 1 [Source:MGI Symbol;Acc:MGI:1340806]	protein_coding	142
ENSMUSG00000024493	3856	107045	Lars	0.41937	6.18644	24.6394	0.000194784	0.0046045	leucyl-tRNA synthetase [Source:MGI Symbol;Acc:MGI:1913808]	protein_coding	51520
ENSMUSG00000029028	3468	72946	Lrrc47	-0.381983	3.92832	24.6341	0.000194977	0.0046045	leucine rich repeat containing 47 [Source:MGI Symbol;Acc:MGI:1920196]	protein_coding	57470
ENSMUSG00000023009	4853	380969	Nckap5l	-0.491942	3.38754	24.621	0.000195464	0.00460486	NCK-associated protein 5-like [Source:MGI Symbol;Acc:MGI:3609653]	protein_coding	57701
ENSMUSG00000028082	616	27059	Sh3d19	0.719008	3.99302	24.98	0.000195596	0.00460486	SH3 domain protein D19 [Source:MGI Symbol;Acc:MGI:1350923]	protein_coding	152503
ENSMUSG00000015085	1935	12496	Entpd2	2.17274	2.64956	29.1031	0.000195648	0.00460486	ectonucleoside triphosphate diphosphohydrolase 2 [Source:MGI Symbol;Acc:MGI:1096863]	protein_coding	954
ENSMUSG00000027204	9847	14118	Fbn1	1.83168	8.43037	31.8629	0.000195896	0.00460486	fibrillin 1 [Source:MGI Symbol;Acc:MGI:95489]	protein_coding	2200
ENSMUSG00000046410	4084	52150	Kcnk6	1.01456	3.08212	25.2416	0.000196052	0.00460486	potassium inwardly-rectifying channel, subfamily K, member 6 [Source:MGI Symbol;Acc:MGI:1891291]	protein_coding	9424
ENSMUSG00000030144	910	17474	Clec4d	-1.15288	0.400044	24.5967	0.000196369	0.00460486	C-type lectin domain family 4, member d [Source:MGI Symbol;Acc:MGI:1298389]	protein_coding	338339
ENSMUSG00000015133	557	233328	Lrrk1	0.940075	3.80819	26.3533	0.000196633	0.00460486	leucine-rich repeat kinase 1 [Source:MGI Symbol;Acc:MGI:2142227]	protein_coding	79705
ENSMUSG00000056144	2590	94094	Trim34a	1.32717	0.620658	24.5888	0.000196666	0.00460486	tripartite motif-containing 34A [Source:MGI Symbol;Acc:MGI:2137359]	protein_coding	53840
ENSMUSG00000003283	2092	15162	Hck	1.11852	0.854725	24.5804	0.000196981	0.00460486	hemopoietic cell kinase [Source:MGI Symbol;Acc:MGI:96052]	protein_coding	3055
ENSMUSG00000021196	2680	56421	Pfkp	-0.367915	6.34023	24.5799	0.000196996	0.00460486	phosphofructokinase, platelet [Source:MGI Symbol;Acc:MGI:1891833]	protein_coding	5214
ENSMUSG00000000881	4885	53310	Dlg3	-0.322834	5.21183	24.5744	0.000197203	0.00460501	discs, large homolog 3 (Drosophila) [Source:MGI Symbol;Acc:MGI:1888986]	protein_coding	1741
ENSMUSG00000075141	6042	258643	Olfr1160	0.732335	2.65816	24.5555	0.000197914	0.00461693	olfactory receptor 1160 [Source:MGI Symbol;Acc:MGI:3030994]	protein_coding	#N/A
ENSMUSG00000025871	2727	97820	4833439L19Rik	-0.378042	6.74698	24.5435	0.000198369	0.00462285	RIKEN cDNA 4833439L19 gene [Source:MGI Symbol;Acc:MGI:1921162]	protein_coding	57179
ENSMUSG00000035208	2930	276950	Slfn8	0.960587	0.862373	24.5258	0.000199038	0.00463152	schlafen 8 [Source:MGI Symbol;Acc:MGI:2672859]	protein_coding	91607
ENSMUSG00000033389	3982	216831	Arhgap44	-0.382498	5.40075	24.523	0.000199144	0.00463152	Rho GTPase activating protein 44 [Source:MGI Symbol;Acc:MGI:2144423]	protein_coding	9912
ENSMUSG00000014601	1550	229707	Strip1	-0.255204	6.16586	24.499	0.000200057	0.00464804	striatin interacting protein 1 [Source:MGI Symbol;Acc:MGI:2443884]	protein_coding	85369
ENSMUSG00000051262	1580	93674	Nat8f3	1.35854	1.3948	24.4877	0.00020049	0.00465339	N-acetyltransferase 8 (GCN5-related) family member 3 [Source:MGI Symbol;Acc:MGI:2136449]	protein_coding	9027
ENSMUSG00000069227	4248	26913	Gprin1	-0.324078	6.12972	24.477	0.000200898	0.00465636	G protein-regulated inducer of neurite outgrowth 1 [Source:MGI Symbol;Acc:MGI:1349455]	protein_coding	114787
ENSMUSG00000034271	1645	81703	Jdp2	1.10127	3.88459	27.4613	0.000201219	0.00465636	Jun dimerization protein 2 [Source:MGI Symbol;Acc:MGI:1932093]	protein_coding	122953
ENSMUSG00000050248	4091	68525	Evc2	0.85849	3.16457	24.4685	0.000201226	0.00465636	EvC ciliary complex subunit 2 [Source:MGI Symbol;Acc:MGI:1915775]	protein_coding	132884
ENSMUSG00000085925	6358	353326	Rtl1	0.609426	3.56299	24.4544	0.000201767	0.00465949	retrotransposon Gaglike 1 [Source:MGI Symbol;Acc:MGI:2656842]	protein_coding	388015
ENSMUSG00000098639	6358	353326	Rtl1	0.609426	3.56299	24.4544	0.000201767	0.00465949	retrotransposon Gaglike 1 [Source:MGI Symbol;Acc:MGI:2656842]	protein_coding	#N/A
ENSMUSG00000044465	10853	74349	Fam160a2	-0.386794	4.84911	24.4064	0.000203624	0.00469766	family with sequence similarity 160, member A2 [Source:MGI Symbol;Acc:MGI:1921599]	protein_coding	84067
ENSMUSG00000002028	16470	214162	Kmt2a	-0.539488	5.86519	24.8951	0.000204941	0.0047233	lysine (K)-specific methyltransferase 2A [Source:MGI Symbol;Acc:MGI:96995]	protein_coding	4297
ENSMUSG00000007815	2197	11848	Rhoa	0.340474	6.4616	24.3667	0.000205178	0.00472402	ras homolog family member A [Source:MGI Symbol;Acc:MGI:1096342]	protein_coding	387
ENSMUSG00000028868	5642	242687	Wasf2	0.728409	4.13555	24.9813	0.000205719	0.00473174	WAS protein family, member 2 [Source:MGI Symbol;Acc:MGI:1098641]	protein_coding	10163
ENSMUSG00000079111	1829	66913	Kdelr2	0.689709	6.16215	26.4689	0.000207323	0.00475995	KDEL (Lys-Asp-Glu-Leu) endoplasmic reticulum protein retention receptor 2 [Source:MGI Symbol;Acc:MGI:1914163]	protein_coding	11014
ENSMUSG00000043388	2805	243339	Tmem130	-0.362576	5.4461	24.3114	0.00020736	0.00475995	transmembrane protein 130 [Source:MGI Symbol;Acc:MGI:3607706]	protein_coding	222865
ENSMUSG00000026095	2442	70396	Asnsd1	0.498848	5.05042	24.3062	0.000207567	0.00475995	asparagine synthetase domain containing 1 [Source:MGI Symbol;Acc:MGI:1917646]	protein_coding	110599588
ENSMUSG00000098234	473	3259	Snhg6	0.624214	3.4887	24.2755	0.000208792	0.00478328	small nucleolar RNA host gene 6 [Source:MGI Symbol;Acc:MGI:1921074]	lincRNA	#N/A
ENSMUSG00000036533	1967	260409	Cdc42ep3	0.79968	5.23664	26.8877	0.000209222	0.00478834	CDC42 effector protein (Rho GTPase binding) 3 [Source:MGI Symbol;Acc:MGI:2384718]	protein_coding	10602
ENSMUSG00000021288	2504	16593	Klc1	-0.259034	7.74404	24.2578	0.000209503	0.00479	kinesin light chain 1 [Source:MGI Symbol;Acc:MGI:107978]	protein_coding	3831
ENSMUSG00000032883	3950	74205	Acsl3	-0.511124	6.79045	24.3578	0.000210123	0.0047994	acyl-CoA synthetase long-chain family member 3 [Source:MGI Symbol;Acc:MGI:1921455]	protein_coding	2181
ENSMUSG00000039478	2219	78506	Micu3	-0.506679	4.91787	24.2265	0.000210769	0.00480938	mitochondrial calcium uptake family, member 3 [Source:MGI Symbol;Acc:MGI:1925756]	protein_coding	286097
ENSMUSG00000027833	2645	20429	Shox2	1.48106	1.53342	24.2081	0.000211513	0.00481807	short stature homeobox 2 [Source:MGI Symbol;Acc:MGI:1201673]	protein_coding	6474
ENSMUSG00000106121	2906	#N/A	Gm42679	0.779622	1.38488	24.2067	0.000211569	0.00481807	predicted gene 42679 [Source:MGI Symbol;Acc:MGI:5662816]	sense_intronic	#N/A
ENSMUSG00000002227	3498	17454	Mov10	1.18796	3.55031	26.966	0.000212355	0.00482699	Moloney leukemia virus 10 [Source:MGI Symbol;Acc:MGI:97054]	protein_coding	4343
ENSMUSG00000079491	3389	15024	H2-T10	1.31946	-0.156198	24.1826	0.000212552	0.00482699	histocompatibility 2, T region locus 10 [Source:MGI Symbol;Acc:MGI:95942]	polymorphic_pseudogene	#N/A
ENSMUSG00000034930	862	20166	Rtkn	0.860017	2.32264	24.1817	0.000212591	0.00482699	rhotekin [Source:MGI Symbol;Acc:MGI:107371]	protein_coding	6242
ENSMUSG00000040990	7317	58194	Sh3kbp1	0.456511	4.71109	24.1483	0.000213961	0.00485132	SH3-domain kinase binding protein 1 [Source:MGI Symbol;Acc:MGI:1889583]	protein_coding	30011
ENSMUSG00000032249	924	11737	Anp32a	-0.365504	6.86408	24.1376	0.000214402	0.00485132	acidic (leucine-rich) nuclear phosphoprotein 32 family, member A [Source:MGI Symbol;Acc:MGI:108447]	protein_coding	23519
ENSMUSG00000090862	589	68052	Rps13	0.426951	6.92039	24.1361	0.000214465	0.00485132	ribosomal protein S13 [Source:MGI Symbol;Acc:MGI:1915302]	protein_coding	6207
ENSMUSG00000042284	10967	109700	Itga1	0.874085	3.90124	25.5432	0.000214507	0.00485132	integrin alpha 1 [Source:MGI Symbol;Acc:MGI:96599]	protein_coding	3672
ENSMUSG00000021814	2851	11750	Anxa7	0.548535	4.81096	24.1219	0.000215052	0.00485538	annexin A7 [Source:MGI Symbol;Acc:MGI:88031]	protein_coding	310
ENSMUSG00000034216	3194	228545	Vps18	-0.352219	4.58326	24.1185	0.000215192	0.00485538	VPS18 CORVET/HOPS core subunit [Source:MGI Symbol;Acc:MGI:2443626]	protein_coding	57617
ENSMUSG00000025793	829	15239	Hgs	-0.263788	5.29569	24.1154	0.000215321	0.00485538	HGF-regulated tyrosine kinase substrate [Source:MGI Symbol;Acc:MGI:104681]	protein_coding	9146
ENSMUSG00000040560	7109	104082	Wdr7	-0.275421	6.86881	24.1053	0.000215741	0.0048601	WD repeat domain 7 [Source:MGI Symbol;Acc:MGI:1860197]	protein_coding	23335
ENSMUSG00000031902	1925	18021	Nfatc3	0.367103	5.46841	24.0914	0.00021632	0.00486587	nuclear factor of activated T cells, cytoplasmic, calcineurin dependent 3 [Source:MGI Symbol;Acc:MGI:103296]	protein_coding	4775
ENSMUSG00000052854	8043	27206	Nrk	1.97172	6.0244	31.8261	0.000216421	0.00486587	Nik related kinase [Source:MGI Symbol;Acc:MGI:1351326]	protein_coding	203447
ENSMUSG00000036437	2770	18166	Npy1r	1.52395	1.67316	24.3869	0.00021793	0.00489469	neuropeptide Y receptor Y1 [Source:MGI Symbol;Acc:MGI:104963]	protein_coding	4886
ENSMUSG00000114854	1735	1550	AC165260.6	1.093	1.50324	24.043	0.00021835	0.00489469		lincRNA	#N/A
ENSMUSG00000018820	636	319740	Zfyve27	-0.352533	5.52887	24.0376	0.000218577	0.00489469	zinc finger, FYVE domain containing 27 [Source:MGI Symbol;Acc:MGI:1919602]	protein_coding	118813
ENSMUSG00000034648	3700	16979	Lrrn1	0.646123	4.36649	24.3566	0.000218757	0.00489469	leucine rich repeat protein 1, neuronal [Source:MGI Symbol;Acc:MGI:106038]	protein_coding	57633
ENSMUSG00000037742	1794	13627	Eef1a1	0.532295	11.5527	24.033	0.000218768	0.00489469	eukaryotic translation elongation factor 1 alpha 1 [Source:MGI Symbol;Acc:MGI:1096881]	protein_coding	#N/A
ENSMUSG00000041453	1856	19933	Rpl21	0.509299	7.52408	24.028	0.000218982	0.00489472	ribosomal protein L21 [Source:MGI Symbol;Acc:MGI:1278340]	protein_coding	#N/A
ENSMUSG00000014444	8219	234839	Piezo1	1.29264	4.66456	29.032	0.000219744	0.00490699	piezo-type mechanosensitive ion channel component 1 [Source:MGI Symbol;Acc:MGI:3603204]	protein_coding	9780
ENSMUSG00000037211	2451	24063	Spry1	1.74709	5.0515	30.9126	0.000220088	0.00490972	sprouty homolog 1 (Drosophila) [Source:MGI Symbol;Acc:MGI:1345139]	protein_coding	10252
ENSMUSG00000003346	1468	216169	Abhd17a	-0.323934	5.66849	23.9918	0.000220518	0.00490972	abhydrolase domain containing 17A [Source:MGI Symbol;Acc:MGI:106388]	protein_coding	81926
ENSMUSG00000020196	7417	104248	Cabin1	-0.274088	5.61258	23.9879	0.000220685	0.00490972	calcineurin binding protein 1 [Source:MGI Symbol;Acc:MGI:1298375]	protein_coding	23523
ENSMUSG00000000915	6735	29816	Hip1r	-0.282531	4.93542	23.9851	0.000220805	0.00490972	huntingtin interacting protein 1 related [Source:MGI Symbol;Acc:MGI:1352504]	protein_coding	9026
ENSMUSG00000021171	5560	52635	Esyt2	0.528938	6.23767	24.4585	0.000220935	0.00490972	extended synaptotagmin-like protein 2 [Source:MGI Symbol;Acc:MGI:1261845]	protein_coding	57488
ENSMUSG00000024268	2899	108013	Celf4	-0.312635	7.36087	23.9725	0.000221344	0.00491397	CUGBP, Elav-like family member 4 [Source:MGI Symbol;Acc:MGI:1932407]	protein_coding	56853
ENSMUSG00000066704	2740	13090	Cyp2b19	1.35271	0.181278	23.9676	0.000221554	0.00491397	cytochrome P450, family 2, subfamily b, polypeptide 19 [Source:MGI Symbol;Acc:MGI:107303]	protein_coding	1555
ENSMUSG00000062997	946	66489	Rpl35	0.602939	6.15728	25.1643	0.000221981	0.0049183	ribosomal protein L35 [Source:MGI Symbol;Acc:MGI:1913739]	protein_coding	#N/A
ENSMUSG00000024538	1286	19038	Ppic	1.9128	5.65802	31.4497	0.000222178	0.0049183	peptidylprolyl isomerase C [Source:MGI Symbol;Acc:MGI:97751]	protein_coding	5480
ENSMUSG00000025066	1583	67788	Sfr1	0.485624	6.28579	23.9691	0.000222916	0.00492724	SWI5 dependent recombination repair 1 [Source:MGI Symbol;Acc:MGI:1915038]	protein_coding	119392
ENSMUSG00000044934	3532	238673	Zfp367	0.661171	3.87273	23.9296	0.000223186	0.00492724	zinc finger protein 367 [Source:MGI Symbol;Acc:MGI:2442266]	protein_coding	195828
ENSMUSG00000049354	5750	71833	Dcaf7	-0.350042	7.81608	23.9288	0.000223225	0.00492724	DDB1 and CUL4 associated factor 7 [Source:MGI Symbol;Acc:MGI:1919083]	protein_coding	10238
ENSMUSG00000044454	4617	257898	Olfr867	1.37915	-0.1958	23.9128	0.000223917	0.00492933	olfactory receptor 867 [Source:MGI Symbol;Acc:MGI:3030701]	protein_coding	125958
ENSMUSG00000045659	5257	233765	Plekha7	-0.843985	3.53548	24.5772	0.000223928	0.00492933	pleckstrin homology domain containing, family A member 7 [Source:MGI Symbol;Acc:MGI:2445094]	protein_coding	144100
ENSMUSG00000039116	6507	215798	Adgrg6	0.832677	4.07211	25.2988	0.000224179	0.00492933	adhesion G protein-coupled receptor G6 [Source:MGI Symbol;Acc:MGI:1916151]	protein_coding	57211
ENSMUSG00000038390	2676	14788	Gpr162	-0.359428	6.1934	23.9043	0.000224286	0.00492933	G protein-coupled receptor 162 [Source:MGI Symbol;Acc:MGI:1315214]	protein_coding	27239
ENSMUSG00000043716	421	19989	Rpl7	0.437669	8.45256	23.9018	0.000224392	0.00492933	ribosomal protein L7 [Source:MGI Symbol;Acc:MGI:98073]	protein_coding	6129
ENSMUSG00000033491	3444	244954	Prss35	1.01882	5.92148	28.4211	0.000224696	0.00493129	protease, serine 35 [Source:MGI Symbol;Acc:MGI:2444800]	protein_coding	167681
ENSMUSG00000026156	1488	280645	B3gat2	-0.492889	3.57258	23.8868	0.000225045	0.00493351	beta-1,3-glucuronyltransferase 2 (glucuronosyltransferase S) [Source:MGI Symbol;Acc:MGI:2389490]	protein_coding	135152
ENSMUSG00000036422	4000	18530	Pcdh8	-0.508687	3.77762	23.8827	0.000225226	0.00493351	protocadherin 8 [Source:MGI Symbol;Acc:MGI:1306800]	protein_coding	5100
ENSMUSG00000001333	2042	68828	Sync	1.06728	1.40683	23.8725	0.000225672	0.00493856	syncoilin [Source:MGI Symbol;Acc:MGI:1916078]	protein_coding	81493
ENSMUSG00000032548	3686	24059	Slco2a1	0.955514	2.33057	23.8561	0.000226391	0.00494957	solute carrier organic anion transporter family, member 2a1 [Source:MGI Symbol;Acc:MGI:1346021]	protein_coding	6578
ENSMUSG00000002458	1511	56470	Rgs19	0.635598	3.20547	23.8396	0.000227119	0.00496077	regulator of G-protein signaling 19 [Source:MGI Symbol;Acc:MGI:1915153]	protein_coding	10287
ENSMUSG00000060591	655	80876	Ifitm2	1.67268	5.03474	30.4544	0.000227581	0.00496615	interferon induced transmembrane protein 2 [Source:MGI Symbol;Acc:MGI:1933382]	protein_coding	8519
ENSMUSG00000028911	2257	57317	Srsf4	-0.441192	5.02688	23.797	0.000229005	0.00499054	serine/arginine-rich splicing factor 4 [Source:MGI Symbol;Acc:MGI:1890577]	protein_coding	6429
ENSMUSG00000020807	4732	74477	4933427D14Rik	-0.450088	4.54605	23.7941	0.000229133	0.00499054	RIKEN cDNA 4933427D14 gene [Source:MGI Symbol;Acc:MGI:1921727]	protein_coding	9851
ENSMUSG00000042626	3250	20416	Shc1	1.31447	5.4423	29.4697	0.000230079	0.005	src homology 2 domain-containing transforming protein C1 [Source:MGI Symbol;Acc:MGI:98296]	protein_coding	6464
ENSMUSG00000052949	3873	217340	Rnf157	-0.447534	5.61617	23.7634	0.000230506	0.005	ring finger protein 157 [Source:MGI Symbol;Acc:MGI:2442484]	protein_coding	114804
ENSMUSG00000021186	5829	23876	Fbln5	1.8318	5.97569	31.0794	0.000231194	0.005	fibulin 5 [Source:MGI Symbol;Acc:MGI:1346091]	protein_coding	10516
ENSMUSG00000094800	1394	100039175	Gm9780	2.3663	2.20025	27.5785	0.000231244	0.005	predicted gene 9780 [Source:MGI Symbol;Acc:MGI:3710532]	protein_coding	219348
ENSMUSG00000024376	3853	13824	Epb41l4a	-0.442545	4.69314	23.7457	0.000231299	0.005	erythrocyte membrane protein band 4.1 like 4a [Source:MGI Symbol;Acc:MGI:103007]	protein_coding	64097
ENSMUSG00000045639	6120	320683	Zfp629	-0.321684	5.80175	23.7391	0.000231599	0.005	zinc finger protein 629 [Source:MGI Symbol;Acc:MGI:2444524]	protein_coding	23361
ENSMUSG00000020952	3108	76983	Scfd1	0.46012	5.94144	23.7358	0.000231745	0.005	Sec1 family domain containing 1 [Source:MGI Symbol;Acc:MGI:1924233]	protein_coding	23256
ENSMUSG00000068122	3283	11609	Agtr2	2.99399	6.80725	32.2999	0.00023177	0.005	angiotensin II receptor, type 2 [Source:MGI Symbol;Acc:MGI:87966]	protein_coding	186
ENSMUSG00000028780	5491	20348	Sema3c	2.13508	5.61133	31.472	0.000232322	0.005	sema domain, immunoglobulin domain (Ig), short basic domain, secreted, (semaphorin) 3C [Source:MGI Symbol;Acc:MGI:107557]	protein_coding	10512
ENSMUSG00000060938	526	19941	Rpl26	0.525184	7.58032	23.7694	0.000232323	0.005	ribosomal protein L26 [Source:MGI Symbol;Acc:MGI:106022]	protein_coding	6154
ENSMUSG00000030019	2963	101358	Fbxl14	-0.321468	4.47665	23.7226	0.000232345	0.005	F-box and leucine-rich repeat protein 14 [Source:MGI Symbol;Acc:MGI:2141676]	protein_coding	144699
ENSMUSG00000004846	3280	26433	Plod3	0.754592	4.94411	25.6675	0.000232353	0.005	procollagen-lysine, 2-oxoglutarate 5-dioxygenase 3 [Source:MGI Symbol;Acc:MGI:1347008]	protein_coding	8985
ENSMUSG00000028044	849	54124	Cks1b	0.487411	3.64826	23.7195	0.000232483	0.005	CDC28 protein kinase 1b [Source:MGI Symbol;Acc:MGI:1889208]	protein_coding	#N/A
ENSMUSG00000079184	2939	75339	Mphosph8	-0.424539	4.49118	23.7166	0.000232614	0.005	M-phase phosphoprotein 8 [Source:MGI Symbol;Acc:MGI:1922589]	protein_coding	54737
ENSMUSG00000020227	3097	73914	Irak3	1.44636	2.31575	24.8686	0.000234091	0.00502706	interleukin-1 receptor-associated kinase 3 [Source:MGI Symbol;Acc:MGI:1921164]	protein_coding	11213
ENSMUSG00000017400	3050	217154	Stac2	-0.568375	3.56737	23.6696	0.000234758	0.00503297	SH3 and cysteine rich domain 2 [Source:MGI Symbol;Acc:MGI:2144518]	protein_coding	342667
ENSMUSG00000017057	3712	16164	Il13ra1	1.31097	2.69769	25.0432	0.000235019	0.00503297	interleukin 13 receptor, alpha 1 [Source:MGI Symbol;Acc:MGI:105052]	protein_coding	3597
ENSMUSG00000058013	5028	52398	Sept11	0.541388	7.07196	23.9872	0.000235732	0.00503297	septin 11 [Source:MGI Symbol;Acc:MGI:1277214]	protein_coding	55752
ENSMUSG00000058297	1460	94214	Spock2	-0.348822	6.18612	23.6477	0.000235762	0.00503297	sparc/osteonectin, cwcv and kazal-like domains proteoglycan 2 [Source:MGI Symbol;Acc:MGI:1891351]	protein_coding	9806
ENSMUSG00000036446	2448	17022	Lum	1.74608	6.50266	30.752	0.000235858	0.00503297	lumican [Source:MGI Symbol;Acc:MGI:109347]	protein_coding	4060
ENSMUSG00000061887	621	72475	Ssbp3	-0.290726	6.39582	23.6438	0.000235938	0.00503297	single-stranded DNA binding protein 3 [Source:MGI Symbol;Acc:MGI:1919725]	protein_coding	23648
ENSMUSG00000034088	6231	110611	Hdlbp	0.462494	7.40197	23.6425	0.000235999	0.00503297	high density lipoprotein (HDL) binding protein [Source:MGI Symbol;Acc:MGI:99256]	protein_coding	3069
ENSMUSG00000024304	4843	12558	Cdh2	-0.430018	6.7158	23.6399	0.000236119	0.00503297	cadherin 2 [Source:MGI Symbol;Acc:MGI:88355]	protein_coding	1000
ENSMUSG00000029622	3105	11867	Arpc1b	1.26687	5.34745	29.0921	0.000236434	0.00503501	actin related protein 2/3 complex, subunit 1B [Source:MGI Symbol;Acc:MGI:1343142]	protein_coding	10095
ENSMUSG00000029552	2440	21753	Tes	0.496743	3.68327	23.6122	0.000237399	0.0050451	testis derived transcript [Source:MGI Symbol;Acc:MGI:105081]	protein_coding	26136
ENSMUSG00000039476	1070	20204	Prrx2	1.75193	1.15437	23.9839	0.000237562	0.0050451	paired related homeobox 2 [Source:MGI Symbol;Acc:MGI:98218]	protein_coding	51450
ENSMUSG00000072623	3968	22750	Zfp9	0.544254	4.70016	23.6086	0.000237566	0.0050451	zinc finger protein 9 [Source:MGI Symbol;Acc:MGI:99210]	protein_coding	219749
ENSMUSG00000031591	2773	11886	Asah1	0.608646	5.97434	24.827	0.000238207	0.0050513	N-acylsphingosine amidohydrolase 1 [Source:MGI Symbol;Acc:MGI:1277124]	protein_coding	427
ENSMUSG00000007805	1329	13345	Twist2	1.89355	2.16656	26.1353	0.000238298	0.0050513	twist basic helix-loop-helix transcription factor 2 [Source:MGI Symbol;Acc:MGI:104685]	protein_coding	117581
ENSMUSG00000033855	767	77057	Ston1	1.03638	2.83382	23.9807	0.000239016	0.00505954	stonin 1 [Source:MGI Symbol;Acc:MGI:1924307]	protein_coding	11037
ENSMUSG00000027808	4611	28146	Serp1	0.451407	6.26163	23.5751	0.000239127	0.00505954	stress-associated endoplasmic reticulum protein 1 [Source:MGI Symbol;Acc:MGI:92638]	protein_coding	27230
ENSMUSG00000088948	168	#N/A	Gm23262	-0.956419	4.81646	27.0306	0.000241058	0.0050957	predicted gene, 23262 [Source:MGI Symbol;Acc:MGI:5453039]	snoRNA	#N/A
ENSMUSG00000038463	3095	320078	Olfml2b	1.04376	2.70088	23.6822	0.000241532	0.00510103	olfactomedin-like 2B [Source:MGI Symbol;Acc:MGI:2443310]	protein_coding	25903
ENSMUSG00000090124	682	394432	Ugt1a7c	1.34519	1.08493	23.5007	0.000242639	0.00511051	UDP glucuronosyltransferase 1 family, polypeptide A7C [Source:MGI Symbol;Acc:MGI:3032636]	protein_coding	54578
ENSMUSG00000023033	533	20273	Scn8a	-0.406379	4.74796	23.4998	0.00024268	0.00511051	sodium channel, voltage-gated, type VIII, alpha [Source:MGI Symbol;Acc:MGI:103169]	protein_coding	6334
ENSMUSG00000086841	462	2719	2410006H16Rik	1.33717	5.14292	29.0037	0.000242695	0.00511051	RIKEN cDNA 2410006H16 gene [Source:MGI Symbol;Acc:MGI:1916471]	processed_transcript	#N/A
ENSMUSG00000000531	2013	56149	Grasp	1.00499	2.07142	23.4958	0.000242871	0.00511051	GRP1 (general receptor for phosphoinositides 1)-associated scaffold protein [Source:MGI Symbol;Acc:MGI:1860303]	protein_coding	160622
ENSMUSG00000028015	3468	229445	Ctso	0.712227	3.05895	23.4755	0.000243837	0.00512367	cathepsin O [Source:MGI Symbol;Acc:MGI:2139628]	protein_coding	1519
ENSMUSG00000019917	1821	103080	Sept10	0.46349	3.93878	23.4705	0.000244077	0.00512367	septin 10 [Source:MGI Symbol;Acc:MGI:1918110]	protein_coding	151011
ENSMUSG00000016481	2776	12946	Cr1l	0.438238	4.98548	23.4687	0.000244165	0.00512367	complement component (3b/4b) receptor 1-like [Source:MGI Symbol;Acc:MGI:88513]	protein_coding	1379
ENSMUSG00000033618	6709	71751	Map3k13	-0.418416	4.14101	23.4622	0.000244475	0.0051255	mitogen-activated protein kinase kinase kinase 13 [Source:MGI Symbol;Acc:MGI:2444243]	protein_coding	9175
ENSMUSG00000029577	5194	117146	Ube3b	-0.356689	6.02949	23.4406	0.000245512	0.00514256	ubiquitin protein ligase E3B [Source:MGI Symbol;Acc:MGI:1891295]	protein_coding	89910
ENSMUSG00000042066	3410	68875	Tmcc2	-0.378156	5.31738	23.435	0.000245784	0.00514355	transmembrane and coiled-coil domains 2 [Source:MGI Symbol;Acc:MGI:1916125]	protein_coding	9911
ENSMUSG00000040794	1290	67445	C1qtnf4	-0.503415	2.90542	23.4042	0.000247276	0.00516003	C1q and tumor necrosis factor related protein 4 [Source:MGI Symbol;Acc:MGI:1914695]	protein_coding	114900
ENSMUSG00000110961	1290	67445	C1qtnf4	-0.503415	2.90542	23.4042	0.000247276	0.00516003	C1q and tumor necrosis factor related protein 4 [Source:MGI Symbol;Acc:MGI:1914695]	protein_coding	#N/A
ENSMUSG00000070343	537	#N/A	Gm10288	0.518147	3.89032	23.4016	0.000247402	0.00516003	predicted gene 10288 [Source:MGI Symbol;Acc:MGI:3704227]	processed_pseudogene	#N/A
ENSMUSG00000014592	8533	100072	Camta1	-0.38724	5.89524	23.3917	0.000247882	0.00516003	calmodulin binding transcription activator 1 [Source:MGI Symbol;Acc:MGI:2140230]	protein_coding	23261
ENSMUSG00000006344	2875	23887	Ggt5	1.7313	1.60402	24.3216	0.000247895	0.00516003	gamma-glutamyltransferase 5 [Source:MGI Symbol;Acc:MGI:1346063]	protein_coding	2687
ENSMUSG00000038013	660	68524	Wipf2	-0.413437	3.80664	23.391	0.000247919	0.00516003	WAS/WASL interacting protein family, member 2 [Source:MGI Symbol;Acc:MGI:1924462]	protein_coding	147179
ENSMUSG00000005803	1804	59010	Sqor	1.068	1.61313	23.3395	0.000250442	0.00520783	sulfide quinone oxidoreductase [Source:MGI Symbol;Acc:MGI:1929899]	protein_coding	58472
ENSMUSG00000097015	1457	2173	Gm26705	1.27712	1.89205	23.3292	0.000250952	0.00521372	predicted gene, 26705 [Source:MGI Symbol;Acc:MGI:5477199]	lincRNA	#N/A
ENSMUSG00000028909	5484	19273	Ptpru	0.91574	3.30035	23.8947	0.000251715	0.00521743	protein tyrosine phosphatase, receptor type, U [Source:MGI Symbol;Acc:MGI:1321151]	protein_coding	10076
ENSMUSG00000028597	1289	67305	Gpx7	1.49264	3.45815	27.1722	0.000251753	0.00521743	glutathione peroxidase 7 [Source:MGI Symbol;Acc:MGI:1914555]	protein_coding	2882
ENSMUSG00000030397	3886	232944	Mark4	-0.452755	4.18447	23.3087	0.000251967	0.00521743	MAP/microtubule affinity regulating kinase 4 [Source:MGI Symbol;Acc:MGI:1920955]	protein_coding	57787
ENSMUSG00000053046	4049	75770	Brsk2	-0.470877	5.50805	23.3061	0.000252093	0.00521743	BR serine/threonine kinase 2 [Source:MGI Symbol;Acc:MGI:1923020]	protein_coding	9024
ENSMUSG00000020077	1727	19073	Srgn	1.15058	0.869204	23.3027	0.000252266	0.00521743	serglycin [Source:MGI Symbol;Acc:MGI:97756]	protein_coding	5552
ENSMUSG00000042473	5094	245638	Tbc1d8b	1.0418	3.06451	24.1445	0.000252814	0.00521821	TBC1 domain family, member 8B [Source:MGI Symbol;Acc:MGI:1918101]	protein_coding	54885
ENSMUSG00000090191	2250	2034	9230105E05Rik	0.964481	1.56212	23.2899	0.000252901	0.00521821	RIKEN cDNA 9230105E05 gene [Source:MGI Symbol;Acc:MGI:2444388]	antisense_RNA	#N/A
ENSMUSG00000032076	4482	54725	Cadm1	-0.398758	7.87574	23.2868	0.000253056	0.00521821	cell adhesion molecule 1 [Source:MGI Symbol;Acc:MGI:1889272]	protein_coding	23705
ENSMUSG00000027848	467	99543	Olfml3	1.53675	5.72558	29.768	0.000253212	0.00521821	olfactomedin-like 3 [Source:MGI Symbol;Acc:MGI:1914877]	protein_coding	56944
ENSMUSG00000038991	2843	105245	Txndc5	0.844738	6.83658	26.5129	0.000253542	0.00522033	thioredoxin domain containing 5 [Source:MGI Symbol;Acc:MGI:2145316]	protein_coding	81567
ENSMUSG00000020100	5240	71279	Slc29a3	0.584198	3.39358	23.2537	0.000254713	0.00523974	solute carrier family 29 (nucleoside transporters), member 3 [Source:MGI Symbol;Acc:MGI:1918529]	protein_coding	55315
ENSMUSG00000046618	5579	241327	Olfml2a	1.44213	3.46396	26.8997	0.000255394	0.00524511	olfactomedin-like 2A [Source:MGI Symbol;Acc:MGI:2444741]	protein_coding	169611
ENSMUSG00000029777	2380	353172	Gars	0.387168	6.72524	23.2389	0.000255459	0.00524511	glycyl-tRNA synthetase [Source:MGI Symbol;Acc:MGI:2449057]	protein_coding	2617
ENSMUSG00000039419	674	66797	Cntnap2	-0.285634	6.26193	23.2344	0.000255684	0.00524511	contactin associated protein-like 2 [Source:MGI Symbol;Acc:MGI:1914047]	protein_coding	26047
ENSMUSG00000026483	6531	63913	Fam129a	2.1342	5.96391	30.7722	0.000255909	0.00524511	family with sequence similarity 129, member A [Source:MGI Symbol;Acc:MGI:2137237]	protein_coding	116496
ENSMUSG00000050822	406	243328	Slc29a4	-0.500642	2.6549	23.2259	0.000256115	0.00524511	solute carrier family 29 (nucleoside transporters), member 4 [Source:MGI Symbol;Acc:MGI:2385330]	protein_coding	222962
ENSMUSG00000045534	2862	16493	Kcna5	-0.352671	4.87971	23.2202	0.000256403	0.00524634	potassium voltage-gated channel, shaker-related subfamily, member 5 [Source:MGI Symbol;Acc:MGI:96662]	protein_coding	3741
ENSMUSG00000022500	2235	56722	Litaf	0.936173	3.48029	24.2669	0.000256943	0.00524886	LPS-induced TN factor [Source:MGI Symbol;Acc:MGI:1929512]	protein_coding	9516
ENSMUSG00000046275	3302	237858	Tusc5	2.18204	-0.760999	23.2064	0.000257104	0.00524886	tumor suppressor candidate 5 [Source:MGI Symbol;Acc:MGI:3029307]	protein_coding	286753
ENSMUSG00000028487	4133	242509	Bnc2	1.38218	3.92559	27.4692	0.000257387	0.00524886	basonuclin 2 [Source:MGI Symbol;Acc:MGI:2443805]	protein_coding	54796
ENSMUSG00000073889	1953	16157	Il11ra1	1.6298	5.39902	29.7109	0.000257573	0.00524886	interleukin 11 receptor, alpha chain 1 [Source:MGI Symbol;Acc:MGI:107426]	protein_coding	3590
ENSMUSG00000021087	1428	104001	Rtn1	-0.373313	6.78427	23.1874	0.00025807	0.00524886	reticulon 1 [Source:MGI Symbol;Acc:MGI:1933947]	protein_coding	6252
ENSMUSG00000022684	3003	67118	Bfar	0.497075	6.07947	23.3571	0.000258253	0.00524886	bifunctional apoptosis regulator [Source:MGI Symbol;Acc:MGI:1914368]	protein_coding	51283
ENSMUSG00000033419	4150	20616	Snap91	-0.367477	7.58601	23.1836	0.000258266	0.00524886	synaptosomal-associated protein 91 [Source:MGI Symbol;Acc:MGI:109132]	protein_coding	9892
ENSMUSG00000032812	5147	69710	Arap1	1.30767	5.51616	28.7288	0.000258354	0.00524886	ArfGAP with RhoGAP domain, ankyrin repeat and PH domain 1 [Source:MGI Symbol;Acc:MGI:1916960]	protein_coding	116985
ENSMUSG00000029312	2577	246293	Klhl8	-0.269878	4.78548	23.1683	0.000259044	0.00525824	kelch-like 8 [Source:MGI Symbol;Acc:MGI:2179430]	protein_coding	57563
ENSMUSG00000035671	4625	212168	Zswim4	-0.391458	4.8135	23.1533	0.000259815	0.00526923	zinc finger SWIM-type containing 4 [Source:MGI Symbol;Acc:MGI:2443726]	protein_coding	65249
ENSMUSG00000044072	8083	237711	Eml6	-0.410678	5.3216	23.143	0.000260347	0.00527451	echinoderm microtubule associated protein like 6 [Source:MGI Symbol;Acc:MGI:2442895]	protein_coding	400954
ENSMUSG00000055148	1847	16598	Klf2	1.503	0.552148	23.1374	0.000260634	0.00527451	Kruppel-like factor 2 (lung) [Source:MGI Symbol;Acc:MGI:1342772]	protein_coding	10365
ENSMUSG00000058831	2410	12057	Opn1sw	-0.538022	5.56847	23.6301	0.000260885	0.00527451	opsin 1 (cone pigments), short-wave-sensitive (color blindness, tritan) [Source:MGI Symbol;Acc:MGI:99438]	protein_coding	611
ENSMUSG00000020598	2610	319504	Nrcam	-0.282286	7.39608	23.1262	0.000261215	0.00527451	neuronal cell adhesion molecule [Source:MGI Symbol;Acc:MGI:104750]	protein_coding	4897
ENSMUSG00000025207	4548	26456	Sema4g	-0.36193	4.51958	23.126	0.000261223	0.00527451	sema domain, immunoglobulin domain (Ig), transmembrane domain (TM) and short cytoplasmic domain, (semaphorin) 4G [Source:MGI Symbol;Acc:MGI:1347047]	protein_coding	57715
ENSMUSG00000051236	3843	320183	Msrb3	1.07331	4.77021	26.9793	0.0002624	0.00529362	methionine sulfoxide reductase B3 [Source:MGI Symbol;Acc:MGI:2443538]	protein_coding	253827
ENSMUSG00000033386	2377	20321	Frrs1	0.921073	2.20683	23.0919	0.000262997	0.00530101	ferric-chelate reductase 1 [Source:MGI Symbol;Acc:MGI:108076]	protein_coding	391059
ENSMUSG00000034430	4864	80292	Zxdc	-0.302035	5.00574	23.0723	0.00026402	0.00531098	ZXD family zinc finger C [Source:MGI Symbol;Acc:MGI:1933108]	protein_coding	79364
ENSMUSG00000026471	2949	15064	Mr1	1.4789	2.99272	25.8882	0.000264132	0.00531098	major histocompatibility complex, class I-related [Source:MGI Symbol;Acc:MGI:1195463]	protein_coding	3140
ENSMUSG00000030281	2302	171095	Il17rc	0.939026	2.43225	23.0691	0.000264185	0.00531098	interleukin 17 receptor C [Source:MGI Symbol;Acc:MGI:2159336]	protein_coding	84818
ENSMUSG00000038949	4709	226744	Cnst	-0.30823	5.41467	23.0618	0.000264571	0.00531234	consortin, connexin sorting protein [Source:MGI Symbol;Acc:MGI:2445141]	protein_coding	163882
ENSMUSG00000028189	3137	74245	Ctbs	0.546162	3.25398	23.059	0.000264715	0.00531234	chitobiase, di-N-acetyl- [Source:MGI Symbol;Acc:MGI:1921495]	protein_coding	1486
ENSMUSG00000040327	500	78309	Cul9	-0.323816	5.42981	23.0466	0.000265371	0.00532085	cullin 9 [Source:MGI Symbol;Acc:MGI:1925559]	protein_coding	23113
ENSMUSG00000073599	1114	68545	Ecscr	1.74454	-0.0386598	23.0415	0.000265638	0.00532157	endothelial cell surface expressed chemotaxis and apoptosis regulator [Source:MGI Symbol;Acc:MGI:1915795]	protein_coding	641700
ENSMUSG00000053279	1085	11668	Aldh1a1	-0.675616	6.21358	25.1453	0.000265994	0.00532405	aldehyde dehydrogenase family 1, subfamily A1 [Source:MGI Symbol;Acc:MGI:1353450]	protein_coding	216
ENSMUSG00000031328	8233	192176	Flna	0.744523	8.77289	24.6899	0.000266261	0.00532477	filamin, alpha [Source:MGI Symbol;Acc:MGI:95556]	protein_coding	2316
ENSMUSG00000025375	5687	11302	Aatk	-0.368562	4.3195	23.0183	0.000266867	0.00533224	apoptosis-associated tyrosine kinase [Source:MGI Symbol;Acc:MGI:1197518]	protein_coding	9625
ENSMUSG00000041361	5503	102371	Myzap	1.12561	1.83084	23.0061	0.000267514	0.00534052	myocardial zonula adherens protein [Source:MGI Symbol;Acc:MGI:2142908]	protein_coding	100820829
ENSMUSG00000064090	1642	69922	Vrk2	0.81482	1.92524	22.9794	0.000268934	0.0053642	vaccinia related kinase 2 [Source:MGI Symbol;Acc:MGI:1917172]	protein_coding	7444
ENSMUSG00000023336	921	67866	Wfdc1	1.11194	1.56621	22.9499	0.00027052	0.00539117	WAP four-disulfide core domain 1 [Source:MGI Symbol;Acc:MGI:1915116]	protein_coding	58189
ENSMUSG00000005045	9122	269610	Chd5	-0.378808	4.73976	22.9437	0.000270851	0.00539308	chromodomain helicase DNA binding protein 5 [Source:MGI Symbol;Acc:MGI:3036258]	protein_coding	26038
ENSMUSG00000000392	2751	14089	Fap	1.31494	6.07088	28.5522	0.000271465	0.00540063	fibroblast activation protein [Source:MGI Symbol;Acc:MGI:109608]	protein_coding	2191
ENSMUSG00000030579	597	22177	Tyrobp	-0.934047	1.51962	22.9239	0.000271921	0.00540471	TYRO protein tyrosine kinase binding protein [Source:MGI Symbol;Acc:MGI:1277211]	protein_coding	7305
ENSMUSG00000072214	2127	18951	Sept5	-0.308502	6.53259	22.9182	0.000272232	0.00540471	septin 5 [Source:MGI Symbol;Acc:MGI:1195461]	protein_coding	#N/A
ENSMUSG00000036867	2971	17130	Smad6	0.918696	1.65057	22.9155	0.000272376	0.00540471	SMAD family member 6 [Source:MGI Symbol;Acc:MGI:1336883]	protein_coding	4091
ENSMUSG00000064293	393	269784	Cntn4	-0.409373	4.28968	22.9003	0.000273206	0.0054165	contactin 4 [Source:MGI Symbol;Acc:MGI:1095737]	protein_coding	152330
ENSMUSG00000029608	4150	19894	Rph3a	-0.522519	5.72255	23.3281	0.000273863	0.00542024	rabphilin 3A [Source:MGI Symbol;Acc:MGI:102788]	protein_coding	22895
ENSMUSG00000048776	1603	19227	Pthlh	1.90077	-0.670807	22.8882	0.000273866	0.00542024	parathyroid hormone-like peptide [Source:MGI Symbol;Acc:MGI:97800]	protein_coding	5744
ENSMUSG00000032596	415	74153	Uba7	1.7094	2.40901	25.3017	0.000274518	0.00542553	ubiquitin-like modifier activating enzyme 7 [Source:MGI Symbol;Acc:MGI:1349462]	protein_coding	7318
ENSMUSG00000025571	11590	217351	Tnrc6c	-0.257243	6.57532	22.8746	0.000274606	0.00542553	trinucleotide repeat containing 6C [Source:MGI Symbol;Acc:MGI:2443265]	protein_coding	57690
ENSMUSG00000010054	1665	80385	Tusc2	-0.276921	4.93847	22.8609	0.00027536	0.00542709	tumor suppressor candidate 2 [Source:MGI Symbol;Acc:MGI:1931086]	protein_coding	11334
ENSMUSG00000027562	587	12349	Car2	-0.515028	5.47792	23.0906	0.000275564	0.00542709	carbonic anhydrase 2 [Source:MGI Symbol;Acc:MGI:88269]	protein_coding	760
ENSMUSG00000013921	634	76686	Clip3	-0.52056	4.74049	22.8514	0.000275882	0.00542709	CAP-GLY domain containing linker protein 3 [Source:MGI Symbol;Acc:MGI:1923936]	protein_coding	25999
ENSMUSG00000028004	3364	18167	Npy2r	2.45804	-0.533558	22.8486	0.000276035	0.00542709	neuropeptide Y receptor Y2 [Source:MGI Symbol;Acc:MGI:108418]	protein_coding	4887
ENSMUSG00000030272	1496	52163	Camk1	0.541282	4.08445	22.8464	0.000276157	0.00542709	calcium/calmodulin-dependent protein kinase I [Source:MGI Symbol;Acc:MGI:1098535]	protein_coding	8536
ENSMUSG00000027469	3483	72119	Tpx2	0.426389	5.1476	22.8453	0.00027622	0.00542709	TPX2, microtubule-associated [Source:MGI Symbol;Acc:MGI:1919369]	protein_coding	22974
ENSMUSG00000037653	2859	243043	Kctd8	-0.349176	4.88519	22.84	0.000276511	0.00542709	potassium channel tetramerisation domain containing 8 [Source:MGI Symbol;Acc:MGI:2443804]	protein_coding	386617
ENSMUSG00000057280	3323	18198	Musk	1.74534	0.44807	22.8379	0.000276627	0.00542709	muscle, skeletal, receptor tyrosine kinase [Source:MGI Symbol;Acc:MGI:103581]	protein_coding	4593
ENSMUSG00000011752	1831	18648	Pgam1	-0.273063	7.53143	22.8346	0.000276811	0.00542709	phosphoglycerate mutase 1 [Source:MGI Symbol;Acc:MGI:97552]	protein_coding	5223
ENSMUSG00000039883	1611	74511	Lrrc17	1.23593	5.1396	27.8002	0.000277205	0.00542756	leucine rich repeat containing 17 [Source:MGI Symbol;Acc:MGI:1921761]	protein_coding	10234
ENSMUSG00000026222	699	20684	Sp100	0.809281	1.85784	22.8256	0.000277307	0.00542756	nuclear antigen Sp100 [Source:MGI Symbol;Acc:MGI:109561]	protein_coding	6672
ENSMUSG00000062328	775	319195	Rpl17	0.542831	7.53876	23.1063	0.000278154	0.00543951	ribosomal protein L17 [Source:MGI Symbol;Acc:MGI:2448270]	protein_coding	#N/A
ENSMUSG00000045312	4348	218454	Lhfpl2	0.749469	7.21793	25.0796	0.000278439	0.00544046	lipoma HMGIC fusion partner-like 2 [Source:MGI Symbol;Acc:MGI:2145236]	protein_coding	10184
ENSMUSG00000039497	4389	212898	Dse	1.20361	5.20057	27.6392	0.000278879	0.00544442	dermatan sulfate epimerase [Source:MGI Symbol;Acc:MGI:2443455]	protein_coding	29940
ENSMUSG00000028037	2910	99899	Ifi44	1.22185	1.01082	22.7923	0.000279157	0.00544522	interferon-induced protein 44 [Source:MGI Symbol;Acc:MGI:2443016]	protein_coding	10561
ENSMUSG00000033544	2651	72713	Angptl1	0.883735	2.03423	22.7864	0.000279487	0.00544704	angiopoietin-like 1 [Source:MGI Symbol;Acc:MGI:1919963]	protein_coding	9068
ENSMUSG00000033697	4500	223666	Arhgap39	-0.294093	5.0004	22.7738	0.000280191	0.00545612	Rho GTPase activating protein 39 [Source:MGI Symbol;Acc:MGI:107858]	protein_coding	80728
ENSMUSG00000064264	1045	232969	Zfp428	-0.446529	4.53638	22.76	0.000280964	0.00546655	zinc finger protein 428 [Source:MGI Symbol;Acc:MGI:1916463]	protein_coding	126299
ENSMUSG00000012848	794	20103	Rps5	0.790371	7.49395	25.2742	0.000281334	0.00546911	ribosomal protein S5 [Source:MGI Symbol;Acc:MGI:1097682]	protein_coding	6193
ENSMUSG00000029480	4760	208144	Dhx37	-0.465357	3.717	22.7294	0.000282694	0.00549091	DEAH (Asp-Glu-Ala-His) box polypeptide 37 [Source:MGI Symbol;Acc:MGI:3028576]	protein_coding	57647
ENSMUSG00000042185	5161	235134	Nfrkb	-0.329581	5.54139	22.7194	0.000283262	0.00549562	nuclear factor related to kappa B binding protein [Source:MGI Symbol;Acc:MGI:2442410]	protein_coding	4798
ENSMUSG00000019577	3484	27273	Pdk4	0.94196	1.35079	22.7167	0.000283415	0.00549562	pyruvate dehydrogenase kinase, isoenzyme 4 [Source:MGI Symbol;Acc:MGI:1351481]	protein_coding	5166
ENSMUSG00000074364	5119	259300	Ehd2	0.912333	4.63133	25.4512	0.000284099	0.00550424	EH-domain containing 2 [Source:MGI Symbol;Acc:MGI:2154274]	protein_coding	30846
ENSMUSG00000041308	9945	20650	Sntb2	0.645429	5.98121	24.3399	0.000284399	0.00550541	syntrophin, basic 2 [Source:MGI Symbol;Acc:MGI:101771]	protein_coding	6645
ENSMUSG00000032399	1538	67891	Rpl4	0.500956	8.53823	22.6883	0.000285033	0.00551206	ribosomal protein L4 [Source:MGI Symbol;Acc:MGI:1915141]	protein_coding	6124
ENSMUSG00000019818	2922	53599	Cd164	0.526122	6.53769	23.131	0.000285223	0.00551206	CD164 antigen [Source:MGI Symbol;Acc:MGI:1859568]	protein_coding	8763
ENSMUSG00000032006	3131	71785	Pdgfd	1.05689	4.65357	26.287	0.000285723	0.0055171	platelet-derived growth factor, D polypeptide [Source:MGI Symbol;Acc:MGI:1919035]	protein_coding	80310
ENSMUSG00000037098	3271	215445	Rab11fip3	-0.330976	4.8488	22.6554	0.00028692	0.00552912	RAB11 family interacting protein 3 (class II) [Source:MGI Symbol;Acc:MGI:2444431]	protein_coding	9727
ENSMUSG00000030779	478	19647	Rbbp6	-0.301828	6.18936	22.6549	0.000286946	0.00552912	retinoblastoma binding protein 6, ubiquitin ligase [Source:MGI Symbol;Acc:MGI:894835]	protein_coding	5930
ENSMUSG00000079633	936	664610	Rhox4d	1.56974	-0.600965	22.6528	0.000287068	0.00552912	reproductive homeobox 4D [Source:MGI Symbol;Acc:MGI:3613388]	protein_coding	#N/A
ENSMUSG00000039814	2838	319581	Xkr5	1.12281	0.87679	22.6412	0.000287736	0.00553736	X-linked Kx blood group related 5 [Source:MGI Symbol;Acc:MGI:2442327]	protein_coding	389610
ENSMUSG00000111418	801	#N/A	Gm18016	4.28398	-1.89198	22.6305	0.000288358	0.00554467	predicted gene, 18016 [Source:MGI Symbol;Acc:MGI:5010201]	processed_pseudogene	#N/A
ENSMUSG00000030701	2793	27276	Plekhb1	-0.848161	7.2316	25.8353	0.000288736	0.0055473	pleckstrin homology domain containing, family B (evectins) member 1 [Source:MGI Symbol;Acc:MGI:1351469]	protein_coding	58473
ENSMUSG00000028670	1588	26394	Lypla2	-0.273213	4.62271	22.6148	0.000289266	0.00555284	lysophospholipase 2 [Source:MGI Symbol;Acc:MGI:1347000]	protein_coding	11313
ENSMUSG00000000282	4590	17428	Mnt	-0.505975	3.20286	22.6043	0.000289879	0.00555997	max binding protein [Source:MGI Symbol;Acc:MGI:109150]	protein_coding	4335
ENSMUSG00000030852	5804	57752	Tacc2	-0.387039	5.40304	22.5634	0.000292272	0.00560118	transforming, acidic coiled-coil containing protein 2 [Source:MGI Symbol;Acc:MGI:1928899]	protein_coding	10579
ENSMUSG00000078495	2405	100041677	Zfp984	0.471528	2.9567	22.5323	0.000294109	0.00563169	zinc finger protein 984 [Source:MGI Symbol;Acc:MGI:3651978]	protein_coding	#N/A
ENSMUSG00000027978	2602	19142	Prss12	1.80188	3.88403	27.8369	0.00029535	0.00565076	protease, serine 12 neurotrypsin (motopsin) [Source:MGI Symbol;Acc:MGI:1100881]	protein_coding	8492
ENSMUSG00000021994	7010	22418	Wnt5a	1.11876	5.04391	26.7435	0.000295827	0.00565089	wingless-type MMTV integration site family, member 5A [Source:MGI Symbol;Acc:MGI:98958]	protein_coding	7474
ENSMUSG00000029020	4241	170731	Mfn2	-0.240265	5.72277	22.503	0.000295849	0.00565089	mitofusin 2 [Source:MGI Symbol;Acc:MGI:2442230]	protein_coding	9927
ENSMUSG00000017491	3108	218772	Rarb	0.921518	5.52365	26.0593	0.000296152	0.00565199	retinoic acid receptor, beta [Source:MGI Symbol;Acc:MGI:97857]	protein_coding	5915
ENSMUSG00000030515	2709	272396	Tarsl2	-0.3338	4.35622	22.4932	0.000296436	0.0056527	threonyl-tRNA synthetase-like 2 [Source:MGI Symbol;Acc:MGI:2444486]	protein_coding	123283
ENSMUSG00000024213	2193	56409	Nudt3	-0.298875	6.50129	22.4872	0.000296793	0.00565482	nudix (nucleotide diphosphate linked moiety X)-type motif 3 [Source:MGI Symbol;Acc:MGI:1928484]	protein_coding	11165
ENSMUSG00000021364	3840	54326	Elovl2	-0.423232	6.32456	22.4442	0.000299382	0.00569941	elongation of very long chain fatty acids (FEN1/Elo2, SUR4/Elo3, yeast)-like 2 [Source:MGI Symbol;Acc:MGI:1858960]	protein_coding	54898
ENSMUSG00000010066	5783	56808	Cacna2d2	-0.305252	5.39748	22.4213	0.000300764	0.00572099	calcium channel, voltage-dependent, alpha 2/delta subunit 2 [Source:MGI Symbol;Acc:MGI:1929813]	protein_coding	9254
ENSMUSG00000024393	6888	53761	Prrc2a	-0.441947	5.99729	22.4122	0.000301321	0.00572684	proline-rich coiled-coil 2A [Source:MGI Symbol;Acc:MGI:1915467]	protein_coding	7916
ENSMUSG00000020176	940	14783	Grb10	0.86278	7.97096	25.2643	0.000301873	0.00572816	growth factor receptor bound protein 10 [Source:MGI Symbol;Acc:MGI:103232]	protein_coding	2887
ENSMUSG00000030905	2681	12971	Crym	-1.04838	5.69783	26.9022	0.000301945	0.00572816	crystallin, mu [Source:MGI Symbol;Acc:MGI:102675]	protein_coding	1428
ENSMUSG00000041264	3757	231915	Uspl1	-0.265955	5.20392	22.3972	0.000302236	0.00572816	ubiquitin specific peptidase like 1 [Source:MGI Symbol;Acc:MGI:2442342]	protein_coding	10208
ENSMUSG00000027422	2701	81910	Rrbp1	0.813988	5.90625	25.4925	0.000302388	0.00572816	ribosome binding protein 1 [Source:MGI Symbol;Acc:MGI:1932395]	protein_coding	6238
ENSMUSG00000056917	3868	20469	Sipa1	0.816963	2.93662	22.3783	0.000303394	0.00574074	signal-induced proliferation associated gene 1 [Source:MGI Symbol;Acc:MGI:107576]	protein_coding	6494
ENSMUSG00000041959	685	20194	S100a10	1.34868	4.72979	27.3321	0.000303551	0.00574074	S100 calcium binding protein A10 (calpactin) [Source:MGI Symbol;Acc:MGI:1339468]	protein_coding	6281
ENSMUSG00000035493	3003	21810	Tgfbi	2.34042	5.8049	29.7589	0.000304299	0.00575015	transforming growth factor, beta induced [Source:MGI Symbol;Acc:MGI:99959]	protein_coding	7045
ENSMUSG00000040158	1523	76281	Tax1bp3	0.503051	4.00091	22.3341	0.000306121	0.0057774	Tax1 (human T cell leukemia virus type I) binding protein 3 [Source:MGI Symbol;Acc:MGI:1923531]	protein_coding	30851
ENSMUSG00000031521	1147	11593	Aga	0.812627	3.69168	23.0679	0.000306244	0.0057774	aspartylglucosaminidase [Source:MGI Symbol;Acc:MGI:104873]	protein_coding	175
ENSMUSG00000023805	3605	20975	Synj2	0.701327	2.87437	22.3135	0.000307397	0.0057944	synaptojanin 2 [Source:MGI Symbol;Acc:MGI:1201671]	protein_coding	8871
ENSMUSG00000041328	5995	74737	Pcf11	-0.345838	6.53389	22.3092	0.000307668	0.00579476	PCF11 cleavage and polyadenylation factor subunit [Source:MGI Symbol;Acc:MGI:1919579]	protein_coding	51585
ENSMUSG00000031826	3726	22224	Usp10	-0.293171	5.47971	22.2918	0.000308752	0.00580491	ubiquitin specific peptidase 10 [Source:MGI Symbol;Acc:MGI:894652]	protein_coding	9100
ENSMUSG00000035107	6561	73379	Dcbld2	0.388986	5.71146	22.2904	0.000308843	0.00580491	discoidin, CUB and LCCL domain containing 2 [Source:MGI Symbol;Acc:MGI:1920629]	protein_coding	131566
ENSMUSG00000034730	6228	107831	Adgrb1	-0.499838	3.57871	22.2884	0.000308965	0.00580491	adhesion G protein-coupled receptor B1 [Source:MGI Symbol;Acc:MGI:1933736]	protein_coding	575
ENSMUSG00000028086	4473	50754	Fbxw7	-0.353493	6.387	22.2842	0.00030923	0.00580515	F-box and WD-40 domain protein 7 [Source:MGI Symbol;Acc:MGI:1354695]	protein_coding	55294
ENSMUSG00000017943	1206	228858	Gdap1l1	-0.411315	4.71921	22.27	0.000310122	0.00581714	ganglioside-induced differentiation-associated protein 1-like 1 [Source:MGI Symbol;Acc:MGI:2385163]	protein_coding	78997
ENSMUSG00000004113	9655	12287	Cacna1b	-0.401908	4.92999	22.264	0.000310501	0.00581949	calcium channel, voltage-dependent, N type, alpha 1B subunit [Source:MGI Symbol;Acc:MGI:88296]	protein_coding	774
ENSMUSG00000041052	2141	74087	Slc7a13	1.27851	0.548764	22.2579	0.000310888	0.00582198	solute carrier family 7, (cationic amino acid transporter, y+ system) member 13 [Source:MGI Symbol;Acc:MGI:1921337]	protein_coding	157724
ENSMUSG00000053198	4841	19153	Prx	0.944946	1.85679	22.2466	0.0003116	0.00583057	periaxin [Source:MGI Symbol;Acc:MGI:108176]	protein_coding	57716
ENSMUSG00000031255	3306	27359	Sytl4	0.6944	1.79072	22.2367	0.000312225	0.00583751	synaptotagmin-like 4 [Source:MGI Symbol;Acc:MGI:1351606]	protein_coding	94121
ENSMUSG00000011832	1300	213027	Evi5l	-0.300913	5.60808	22.2298	0.000312662	0.00584094	ecotropic viral integration site 5 like [Source:MGI Symbol;Acc:MGI:2442167]	protein_coding	115704
ENSMUSG00000033453	5928	235130	Adamts15	1.67233	4.22041	27.53	0.000313292	0.00584794	a disintegrin-like and metallopeptidase (reprolysin type) with thrombospondin type 1 motif, 15 [Source:MGI Symbol;Acc:MGI:2449569]	protein_coding	170689
ENSMUSG00000038831	6035	241308	Ralgps1	-0.352594	5.52967	22.2116	0.000313825	0.00585033	Ral GEF with PH domain and SH3 binding motif 1 [Source:MGI Symbol;Acc:MGI:1922008]	protein_coding	9649
ENSMUSG00000041351	3168	110351	Rap1gap	-0.325758	5.93286	22.2099	0.000313929	0.00585033	Rap1 GTPase-activating protein [Source:MGI Symbol;Acc:MGI:109338]	protein_coding	5909
ENSMUSG00000030220	1153	11857	Arhgdib	0.987407	2.96195	22.6653	0.000314286	0.00585225	Rho, GDP dissociation inhibitor (GDI) beta [Source:MGI Symbol;Acc:MGI:101940]	protein_coding	397
ENSMUSG00000068739	3570	20226	Sars	0.324193	6.89846	22.2003	0.000314548	0.00585237	seryl-aminoacyl-tRNA synthetase [Source:MGI Symbol;Acc:MGI:102809]	protein_coding	6301
ENSMUSG00000022474	1300	29858	Pmm1	-0.290179	4.78871	22.1779	0.000315978	0.00587044	phosphomannomutase 1 [Source:MGI Symbol;Acc:MGI:1353418]	protein_coding	5372
ENSMUSG00000019929	1758	13179	Dcn	1.80084	8.34916	28.4072	0.000316037	0.00587044	decorin [Source:MGI Symbol;Acc:MGI:94872]	protein_coding	1634
ENSMUSG00000040717	8280	171463	Il17rd	0.623688	3.8068	22.1677	0.00031664	0.00587044	interleukin 17 receptor D [Source:MGI Symbol;Acc:MGI:2159727]	protein_coding	54756
ENSMUSG00000047181	3318	217125	Samd14	-0.358915	6.23588	22.1674	0.000316658	0.00587044	sterile alpha motif domain containing 14 [Source:MGI Symbol;Acc:MGI:2384945]	protein_coding	201191
ENSMUSG00000071281	3957	235907	Zfp65	0.367422	4.41278	22.1652	0.000316797	0.00587044	zinc finger protein 65 [Source:MGI Symbol;Acc:MGI:107769]	protein_coding	#N/A
ENSMUSG00000039899	3788	14190	Fgl2	0.939762	1.60944	22.1567	0.000317345	0.00587587	fibrinogen-like protein 2 [Source:MGI Symbol;Acc:MGI:103266]	protein_coding	10875
ENSMUSG00000040128	665	108767	Pnrc1	-0.282486	5.3218	22.1425	0.000318265	0.00588569	proline-rich nuclear receptor coactivator 1 [Source:MGI Symbol;Acc:MGI:1917838]	protein_coding	10957
ENSMUSG00000027612	4306	17391	Mmp24	-0.342545	5.55079	22.1406	0.000318388	0.00588569	matrix metallopeptidase 24 [Source:MGI Symbol;Acc:MGI:1341867]	protein_coding	10893
ENSMUSG00000026574	1724	56429	Dpt	2.91252	2.70907	27.3975	0.000319451	0.00590059	dermatopontin [Source:MGI Symbol;Acc:MGI:1928392]	protein_coding	1805
ENSMUSG00000041075	4532	14369	Fzd7	1.2564	4.28163	26.1294	0.000320661	0.00591279	frizzled class receptor 7 [Source:MGI Symbol;Acc:MGI:108570]	protein_coding	8324
ENSMUSG00000030122	1149	69202	Ptms	-0.463048	7.07743	22.097	0.000321234	0.00591279	parathymosin [Source:MGI Symbol;Acc:MGI:1916452]	protein_coding	#N/A
ENSMUSG00000058603	414	#N/A	Rpl28-ps1	0.510683	5.05932	22.0937	0.000321449	0.00591279	ribosomal protein L28, pseudogene 1 [Source:MGI Symbol;Acc:MGI:3705349]	processed_pseudogene	#N/A
ENSMUSG00000032349	2782	68801	Elovl5	0.47994	5.4014	22.0935	0.00032146	0.00591279	ELOVL family member 5, elongation of long chain fatty acids (yeast) [Source:MGI Symbol;Acc:MGI:1916051]	protein_coding	60481
ENSMUSG00000044533	1034	16898	Rps2	0.525058	8.48271	22.091	0.000321626	0.00591279	ribosomal protein S2 [Source:MGI Symbol;Acc:MGI:105110]	protein_coding	6187
ENSMUSG00000037032	2712	11785	Apbb1	-0.354755	7.63253	22.0905	0.000321655	0.00591279	amyloid beta (A4) precursor protein-binding, family B, member 1 [Source:MGI Symbol;Acc:MGI:107765]	protein_coding	322
ENSMUSG00000039004	3593	12161	Bmp6	1.29599	1.82716	22.08	0.000323541	0.0059427	bone morphogenetic protein 6 [Source:MGI Symbol;Acc:MGI:88182]	protein_coding	654
ENSMUSG00000053646	8649	235611	Plxnb1	-0.58366	5.32283	22.8699	0.000324552	0.00595584	plexin B1 [Source:MGI Symbol;Acc:MGI:2154238]	protein_coding	5364
ENSMUSG00000039809	5750	242425	Gabbr2	-0.480364	5.18753	22.0433	0.000324774	0.00595584	gamma-aminobutyric acid (GABA) B receptor, 2 [Source:MGI Symbol;Acc:MGI:2386030]	protein_coding	9568
ENSMUSG00000038762	3161	224742	Abcf1	-0.247482	5.54137	22.0248	0.000325998	0.00597352	ATP-binding cassette, sub-family F (GCN20), member 1 [Source:MGI Symbol;Acc:MGI:1351658]	protein_coding	23
ENSMUSG00000074664	649	#N/A	A830092H15Rik	-1.7826	1.13797	22.736	0.000326473	0.00597744	RIKEN cDNA A830092H15 gene [Source:MGI Symbol;Acc:MGI:3698881]	antisense_RNA	#N/A
ENSMUSG00000025658	5738	245684	Cnksr2	-0.407598	4.55916	22.008	0.000327121	0.00598213	connector enhancer of kinase suppressor of Ras 2 [Source:MGI Symbol;Acc:MGI:2661175]	protein_coding	22866
ENSMUSG00000041957	1959	67451	Pkp2	-0.683378	2.70345	22.0034	0.000327432	0.00598213	plakophilin 2 [Source:MGI Symbol;Acc:MGI:1914701]	protein_coding	5318
ENSMUSG00000028614	4584	72787	Ndc1	0.405989	4.72109	22.0022	0.00032751	0.00598213	NDC1 transmembrane nucleoporin [Source:MGI Symbol;Acc:MGI:1920037]	protein_coding	55706
ENSMUSG00000002409	2534	13549	Dyrk1b	-0.507766	4.05377	21.9816	0.000328891	0.00599143	dual-specificity tyrosine-(Y)-phosphorylation regulated kinase 1b [Source:MGI Symbol;Acc:MGI:1330302]	protein_coding	9149
ENSMUSG00000106037	346	#N/A	Gm4332	0.811825	4.43837	23.841	0.000328905	0.00599143	predicted gene 4332 [Source:MGI Symbol;Acc:MGI:3782515]	processed_pseudogene	#N/A
ENSMUSG00000031520	2449	22341	Vegfc	1.19402	2.15101	22.0588	0.000329046	0.00599143	vascular endothelial growth factor C [Source:MGI Symbol;Acc:MGI:109124]	protein_coding	7424
ENSMUSG00000024236	7907	225115	Svil	1.19656	6.4585	26.9306	0.000329392	0.00599143	supervillin [Source:MGI Symbol;Acc:MGI:2147319]	protein_coding	6840
ENSMUSG00000058631	2172	81017	Vmn1r63	3.01167	-1.11872	21.9717	0.000329563	0.00599143	vomeronasal 1 receptor 63 [Source:MGI Symbol;Acc:MGI:3033470]	protein_coding	#N/A
ENSMUSG00000041794	763	245049	Myrip	-0.537677	3.86308	21.971	0.000329608	0.00599143	myosin VIIA and Rab interacting protein [Source:MGI Symbol;Acc:MGI:2384407]	protein_coding	#N/A
ENSMUSG00000040856	668	13386	Dlk1	2.57481	5.1057	29.1395	0.000330105	0.00599143	delta-like 1 homolog (Drosophila) [Source:MGI Symbol;Acc:MGI:94900]	protein_coding	8788
ENSMUSG00000098411	668	13386	AC165954.1	2.57481	5.1057	29.1395	0.000330105	0.00599143		protein_coding	#N/A
ENSMUSG00000001211	5980	28169	Agpat3	-0.445139	7.1692	21.9524	0.000330865	0.00599486	1-acylglycerol-3-phosphate O-acyltransferase 3 [Source:MGI Symbol;Acc:MGI:1336186]	protein_coding	56894
ENSMUSG00000031613	1683	15446	Hpgd	0.810657	3.25146	21.9999	0.000330993	0.00599486	hydroxyprostaglandin dehydrogenase 15 (NAD) [Source:MGI Symbol;Acc:MGI:108085]	protein_coding	3248
ENSMUSG00000005087	5614	12505	Cd44	1.17649	4.59231	25.9283	0.000331076	0.00599486	CD44 antigen [Source:MGI Symbol;Acc:MGI:88338]	protein_coding	960
ENSMUSG00000035105	2662	112407	Egln3	1.42402	0.622837	21.9409	0.000331649	0.00600049	egl-9 family hypoxia-inducible factor 3 [Source:MGI Symbol;Acc:MGI:1932288]	protein_coding	112399
ENSMUSG00000014198	2766	278304	Zfp385c	-0.443429	2.83471	21.9256	0.00033269	0.00600551	zinc finger protein 385C [Source:MGI Symbol;Acc:MGI:3608347]	protein_coding	201181
ENSMUSG00000040506	5021	228361	Ambra1	-0.321484	5.67384	21.9205	0.000333033	0.00600551	autophagy/beclin 1 regulator 1 [Source:MGI Symbol;Acc:MGI:2443564]	protein_coding	55626
ENSMUSG00000061689	4851	228836	Dlgap4	-0.339226	5.60427	21.9141	0.00033347	0.00600551	discs, large homolog-associated protein 4 (Drosophila) [Source:MGI Symbol;Acc:MGI:2138865]	protein_coding	22839
ENSMUSG00000042035	1855	78908	Igsf3	0.823303	5.71538	24.9963	0.00033353	0.00600551	immunoglobulin superfamily, member 3 [Source:MGI Symbol;Acc:MGI:1926158]	protein_coding	3321
ENSMUSG00000024165	2933	52009	Jpt2	0.533034	5.11732	22.1126	0.000333713	0.00600551	Jupiter microtubule associated homolog 2 [Source:MGI Symbol;Acc:MGI:1196260]	protein_coding	90861
ENSMUSG00000002985	1408	11816	Apoe	-0.875945	5.937	25.3729	0.000333745	0.00600551	apolipoprotein E [Source:MGI Symbol;Acc:MGI:88057]	protein_coding	348
ENSMUSG00000042203	3592	381085	Tbc1d22b	-0.369642	4.14193	21.91	0.000333756	0.00600551	TBC1 domain family, member 22B [Source:MGI Symbol;Acc:MGI:2681867]	protein_coding	55633
ENSMUSG00000022687	4451	117606	Boc	1.80945	5.15363	28.1031	0.000334065	0.00600638	biregional cell adhesion molecule-related/down-regulated by oncogenes (Cdon) binding protein [Source:MGI Symbol;Acc:MGI:2151153]	protein_coding	91653
ENSMUSG00000037169	2674	18109	Mycn	-0.532177	4.68409	21.8979	0.000334582	0.00600934	v-myc avian myelocytomatosis viral related oncogene, neuroblastoma derived [Source:MGI Symbol;Acc:MGI:97357]	protein_coding	4613
ENSMUSG00000053141	12082	19281	Ptprt	-0.279102	5.85744	21.8954	0.000334753	0.00600934	protein tyrosine phosphatase, receptor type, T [Source:MGI Symbol;Acc:MGI:1321152]	protein_coding	11122
ENSMUSG00000069378	2096	225518	Prdm6	1.88306	0.830167	22.3057	0.000335406	0.00601636	PR domain containing 6 [Source:MGI Symbol;Acc:MGI:2684938]	protein_coding	93166
ENSMUSG00000070738	5695	227333	Dgkd	-0.464948	7.34461	21.8818	0.000335691	0.00601679	diacylglycerol kinase, delta [Source:MGI Symbol;Acc:MGI:2138334]	protein_coding	8527
ENSMUSG00000034777	1242	24113	Vax2	-0.569672	2.96805	21.8621	0.000337049	0.0060364	ventral anterior homeobox 2 [Source:MGI Symbol;Acc:MGI:1346018]	protein_coding	25806
ENSMUSG00000008398	4212	13713	Elk3	0.853082	2.66906	21.8525	0.000337716	0.00604364	ELK3, member of ETS oncogene family [Source:MGI Symbol;Acc:MGI:101762]	protein_coding	2004
ENSMUSG00000076431	4795	20677	Sox4	-0.451858	7.45407	21.8419	0.000338452	0.0060472	SRY (sex determining region Y)-box 4 [Source:MGI Symbol;Acc:MGI:98366]	protein_coding	6659
ENSMUSG00000029446	785	100678	Psph	0.392262	3.84168	21.8374	0.000338761	0.0060472	phosphoserine phosphatase [Source:MGI Symbol;Acc:MGI:97788]	protein_coding	5723
ENSMUSG00000031673	5647	12552	Cdh11	1.22766	8.44356	26.3085	0.000338837	0.0060472	cadherin 11 [Source:MGI Symbol;Acc:MGI:99217]	protein_coding	1009
ENSMUSG00000053852	8857	236798	Adgrg4	1.14649	0.305944	21.8345	0.000338967	0.0060472	adhesion G protein-coupled receptor G4 [Source:MGI Symbol;Acc:MGI:2685213]	protein_coding	139378
ENSMUSG00000039716	9063	208869	Dock3	-0.414243	5.46592	21.8053	0.000341006	0.00607886	dedicator of cyto-kinesis 3 [Source:MGI Symbol;Acc:MGI:2429763]	protein_coding	1795
ENSMUSG00000062866	8556	215789	Phactr2	0.720653	4.71338	23.2339	0.000341483	0.00608263	phosphatase and actin regulator 2 [Source:MGI Symbol;Acc:MGI:2446138]	protein_coding	9749
ENSMUSG00000022391	3002	19387	Rangap1	-0.243634	6.23761	21.7871	0.000342285	0.00608958	RAN GTPase activating protein 1 [Source:MGI Symbol;Acc:MGI:103071]	protein_coding	5905
ENSMUSG00000029084	3270	12494	Cd38	1.18426	1.54752	21.7854	0.000342403	0.00608958	CD38 antigen [Source:MGI Symbol;Acc:MGI:107474]	protein_coding	952
ENSMUSG00000064105	3558	94219	Cnnm2	-0.361634	4.31577	21.7721	0.000343342	0.00610064	cyclin M2 [Source:MGI Symbol;Acc:MGI:2151054]	protein_coding	54805
ENSMUSG00000022394	3487	214669	L3mbtl2	-0.318216	4.17679	21.7659	0.00034378	0.00610064	l(3)mbt-like 2 (Drosophila) [Source:MGI Symbol;Acc:MGI:2443584]	protein_coding	83746
ENSMUSG00000022322	2156	20419	Shcbp1	0.504709	3.18388	21.7654	0.000343822	0.00610064	Shc SH2-domain binding protein 1 [Source:MGI Symbol;Acc:MGI:1338802]	protein_coding	79801
ENSMUSG00000026482	5092	19731	Rgl1	0.924617	5.42172	25.1666	0.000344425	0.00610663	ral guanine nucleotide dissociation stimulator,-like 1 [Source:MGI Symbol;Acc:MGI:107484]	protein_coding	23179
ENSMUSG00000020496	1949	108660	Rnf187	-0.282828	7.17341	21.7264	0.000346592	0.00613594	ring finger protein 187 [Source:MGI Symbol;Acc:MGI:1914224]	protein_coding	149603
ENSMUSG00000044433	4450	69697	Camsap3	-0.549206	4.47939	21.7217	0.000346929	0.00613594	calmodulin regulated spectrin-associated protein family, member 3 [Source:MGI Symbol;Acc:MGI:1916947]	protein_coding	57662
ENSMUSG00000032198	6880	319899	Dock6	0.616003	3.14526	21.7201	0.000347045	0.00613594	dedicator of cytokinesis 6 [Source:MGI Symbol;Acc:MGI:1914789]	protein_coding	57572
ENSMUSG00000006464	5581	52028	Bbs1	-0.376155	5.90251	21.7187	0.000347146	0.00613594	Bardet-Biedl syndrome 1 (human) [Source:MGI Symbol;Acc:MGI:1277215]	protein_coding	582
ENSMUSG00000047712	3670	338362	Ust	0.807898	2.37517	21.7133	0.000347527	0.00613795	uronyl-2-sulfotransferase [Source:MGI Symbol;Acc:MGI:2442406]	protein_coding	10090
ENSMUSG00000070031	485	434484	Sp140	1.18046	1.54587	21.704	0.000348197	0.00614128	Sp140 nuclear body protein [Source:MGI Symbol;Acc:MGI:3702467]	protein_coding	11262
ENSMUSG00000024422	3351	69192	Dhx16	-0.315699	4.99911	21.7025	0.000348304	0.00614128	DEAH (Asp-Glu-Ala-His) box polypeptide 16 [Source:MGI Symbol;Acc:MGI:1916442]	protein_coding	8449
ENSMUSG00000052062	1057	72823	Pard3b	0.58887	4.46916	21.8697	0.000348865	0.00614128	par-3 family cell polarity regulator beta [Source:MGI Symbol;Acc:MGI:1919301]	protein_coding	117583
ENSMUSG00000020453	798	56218	Patz1	-0.351269	5.48294	21.691	0.000349132	0.00614128	POZ (BTB) and AT hook containing zinc finger 1 [Source:MGI Symbol;Acc:MGI:1891832]	protein_coding	23598
ENSMUSG00000085091	4063	#N/A	Egfros	1.05745	0.696472	21.6853	0.000349544	0.00614128	epidermal growth factor receptor, opposite strand [Source:MGI Symbol;Acc:MGI:2443051]	antisense_RNA	#N/A
ENSMUSG00000018707	14342	13424	Dync1h1	-0.284535	9.03163	21.6804	0.0003499	0.00614128	dynein cytoplasmic 1 heavy chain 1 [Source:MGI Symbol;Acc:MGI:103147]	protein_coding	1778
ENSMUSG00000021756	8678	16195	Il6st	1.01415	7.39333	25.4704	0.000350039	0.00614128	interleukin 6 signal transducer [Source:MGI Symbol;Acc:MGI:96560]	protein_coding	3572
ENSMUSG00000002820	5951	235040	Atg4d	-0.322099	4.26089	21.6767	0.000350162	0.00614128	autophagy related 4D, cysteine peptidase [Source:MGI Symbol;Acc:MGI:2444308]	protein_coding	84971
ENSMUSG00000020723	3500	54377	Cacng4	-0.403819	5.12562	21.6742	0.000350347	0.00614128	calcium channel, voltage-dependent, gamma subunit 4 [Source:MGI Symbol;Acc:MGI:1859167]	protein_coding	27092
ENSMUSG00000089760	1570	#N/A	D030046N08Rik	-1.30132	0.0404952	21.6736	0.000350388	0.00614128	RIKEN cDNA D030046N08 gene [Source:MGI Symbol;Acc:MGI:3645234]	processed_transcript	#N/A
ENSMUSG00000037824	2477	52588	Tspan14	-0.386872	4.46807	21.6611	0.000351296	0.00614785	tetraspanin 14 [Source:MGI Symbol;Acc:MGI:1196325]	protein_coding	81619
ENSMUSG00000086382	493	#N/A	Chrna1os	1.64234	-0.76842	21.6591	0.000351441	0.00614785	cholinergic receptor, nicotinic, alpha polypeptide 1 (muscle), opposite strand [Source:MGI Symbol;Acc:MGI:3651120]	antisense_RNA	#N/A
ENSMUSG00000070733	5743	72313	Fryl	-0.579583	6.65552	22.6788	0.000351565	0.00614785	FRY like transcription coactivator [Source:MGI Symbol;Acc:MGI:1919563]	protein_coding	285527
ENSMUSG00000030067	7029	108655	Foxp1	0.782996	5.32484	24.0908	0.000353666	0.00617679	forkhead box P1 [Source:MGI Symbol;Acc:MGI:1914004]	protein_coding	27086
ENSMUSG00000022321	3176	320873	Cdh10	0.517856	3.48826	21.6273	0.000353758	0.00617679	cadherin 10 [Source:MGI Symbol;Acc:MGI:107436]	protein_coding	1008
ENSMUSG00000034164	1947	140703	Emid1	0.914141	0.632017	21.6181	0.000354429	0.00618279	EMI domain containing 1 [Source:MGI Symbol;Acc:MGI:2155091]	protein_coding	129080
ENSMUSG00000020828	376	18806	Pld2	0.714711	3.06895	21.6152	0.00035464	0.00618279	phospholipase D2 [Source:MGI Symbol;Acc:MGI:892877]	protein_coding	5338
ENSMUSG00000034881	1765	21390	Tbxa2r	1.606	0.116426	21.5921	0.000356344	0.00619598	thromboxane A2 receptor [Source:MGI Symbol;Acc:MGI:98496]	protein_coding	6915
ENSMUSG00000062296	10520	320429	Trank1	-0.295736	7.31329	21.5902	0.000356482	0.00619598	tetratricopeptide repeat and ankyrin repeat containing 1 [Source:MGI Symbol;Acc:MGI:1341834]	protein_coding	9881
ENSMUSG00000039262	8612	227723	Prrc2b	-0.379767	6.74056	21.5874	0.000356691	0.00619598	proline-rich coiled-coil 2B [Source:MGI Symbol;Acc:MGI:1923304]	protein_coding	84726
ENSMUSG00000053460	2929	56316	Ggcx	0.629512	3.76746	21.5866	0.000356745	0.00619598	gamma-glutamyl carboxylase [Source:MGI Symbol;Acc:MGI:1927655]	protein_coding	2677
ENSMUSG00000103019	2929	56316	Ggcx	0.629512	3.76746	21.5866	0.000356745	0.00619598	gamma-glutamyl carboxylase [Source:MGI Symbol;Acc:MGI:1927655]	protein_coding	#N/A
ENSMUSG00000034312	8036	232227	Iqsec1	-0.308004	5.63741	21.5825	0.000357051	0.00619662	IQ motif and Sec7 domain 1 [Source:MGI Symbol;Acc:MGI:1196356]	protein_coding	9922
ENSMUSG00000006435	4157	18011	Neurl1a	-0.391657	4.43066	21.57	0.000357978	0.00620802	neuralized E3 ubiquitin protein ligase 1A [Source:MGI Symbol;Acc:MGI:1334263]	protein_coding	9148
ENSMUSG00000024969	4488	13728	Mark2	-0.326777	4.54906	21.5581	0.000358862	0.00621341	MAP/microtubule affinity regulating kinase 2 [Source:MGI Symbol;Acc:MGI:99638]	protein_coding	2011
ENSMUSG00000058586	477	68607	Serhl	0.499737	3.07712	21.55	0.000359464	0.00621341	serine hydrolase-like [Source:MGI Symbol;Acc:MGI:1890404]	protein_coding	253190
ENSMUSG00000033900	1819	213582	Map9	-0.319764	5.74771	21.5488	0.000359553	0.00621341	microtubule-associated protein 9 [Source:MGI Symbol;Acc:MGI:2442208]	protein_coding	79884
ENSMUSG00000072949	2272	26897	Acot1	0.685554	1.98109	21.5445	0.000359871	0.00621341	acyl-CoA thioesterase 1 [Source:MGI Symbol;Acc:MGI:1349396]	protein_coding	641371
ENSMUSG00000022574	1890	223646	Naprt	1.27608	1.21037	21.5372	0.000360417	0.00621341	nicotinate phosphoribosyltransferase [Source:MGI Symbol;Acc:MGI:2442664]	protein_coding	93100
ENSMUSG00000085334	331	#N/A	Gm12940	-0.339068	4.43844	21.5365	0.000360469	0.00621341	predicted gene 12940 [Source:MGI Symbol;Acc:MGI:3702626]	processed_transcript	#N/A
ENSMUSG00000040907	3895	232975	Atp1a3	-0.770001	7.25178	24.0024	0.000360693	0.00621341	ATPase, Na+/K+ transporting, alpha 3 polypeptide [Source:MGI Symbol;Acc:MGI:88107]	protein_coding	#N/A
ENSMUSG00000091549	1165	#N/A	Gm6548	0.945418	1.12293	21.5333	0.000360712	0.00621341	predicted gene 6548 [Source:MGI Symbol;Acc:MGI:3644071]	processed_pseudogene	#N/A
ENSMUSG00000053693	4872	56527	Mast1	-0.466705	4.01082	21.5307	0.000360907	0.00621341	microtubule associated serine/threonine kinase 1 [Source:MGI Symbol;Acc:MGI:1861901]	protein_coding	22983
ENSMUSG00000074170	5263	72287	Plekhf1	0.723981	2.58798	21.5295	0.000360993	0.00621341	pleckstrin homology domain containing, family F (with FYVE domain) member 1 [Source:MGI Symbol;Acc:MGI:1919537]	protein_coding	79156
ENSMUSG00000020902	5874	18208	Ntn1	1.69247	3.92563	26.3343	0.000363313	0.00624818	netrin 1 [Source:MGI Symbol;Acc:MGI:105088]	protein_coding	9423
ENSMUSG00000040111	2667	235283	Gramd1b	-0.490764	6.36129	21.8344	0.000363624	0.00624818	GRAM domain containing 1B [Source:MGI Symbol;Acc:MGI:1925037]	protein_coding	100128242
ENSMUSG00000034341	1826	22378	Wbp2	-0.24292	6.15857	21.4918	0.000363829	0.00624818	WW domain binding protein 2 [Source:MGI Symbol;Acc:MGI:104709]	protein_coding	23558
ENSMUSG00000043670	2953	208666	Diras1	-0.418646	3.9171	21.4846	0.000364369	0.00624968	DIRAS family, GTP-binding RAS-like 1 [Source:MGI Symbol;Acc:MGI:2183442]	protein_coding	148252
ENSMUSG00000078247	842	1673	Airn	0.473365	2.85213	21.4834	0.00036446	0.00624968	antisense Igf2r RNA [Source:MGI Symbol;Acc:MGI:1353471]	antisense_RNA	#N/A
ENSMUSG00000031503	6450	12827	Col4a2	1.2219	6.88653	26.2399	0.00036475	0.00624998	collagen, type IV, alpha 2 [Source:MGI Symbol;Acc:MGI:88455]	protein_coding	1284
ENSMUSG00000048271	1032	381626	Rbm33	-0.375175	5.89718	21.4759	0.000365032	0.00625015	RNA binding motif protein 33 [Source:MGI Symbol;Acc:MGI:1919670]	protein_coding	155435
ENSMUSG00000047963	523	52331	Stbd1	0.86193	2.79246	21.4678	0.000365649	0.00625605	starch binding domain 1 [Source:MGI Symbol;Acc:MGI:1261768]	protein_coding	8987
ENSMUSG00000001052	5128	99683	Sec24b	-0.312856	4.6979	21.4207	0.00036924	0.00630813	Sec24 related gene family, member B (S. cerevisiae) [Source:MGI Symbol;Acc:MGI:2139764]	protein_coding	10427
ENSMUSG00000008305	3644	21885	Tle1	-0.379808	5.83437	21.4207	0.000369241	0.00630813	transducin-like enhancer of split 1 [Source:MGI Symbol;Acc:MGI:104636]	protein_coding	7088
ENSMUSG00000084031	1487	#N/A	Gm7416	1.4038	0.463024	21.415	0.00036968	0.00631093	predicted gene 7416 [Source:MGI Symbol;Acc:MGI:3647901]	processed_pseudogene	#N/A
ENSMUSG00000030207	4221	74525	Fam234b	-0.299501	5.63589	21.3961	0.000371137	0.00633109	family with sequence similarity 234, member B [Source:MGI Symbol;Acc:MGI:1921775]	protein_coding	57613
ENSMUSG00000025757	733	18415	Hspa4l	-0.394424	6.78392	21.3876	0.000371797	0.00633766	heat shock protein 4 like [Source:MGI Symbol;Acc:MGI:107422]	protein_coding	22824
ENSMUSG00000054871	1712	72309	Tmem158	-0.685309	4.24529	22.123	0.000373055	0.00635437	transmembrane protein 158 [Source:MGI Symbol;Acc:MGI:1919559]	protein_coding	25907
ENSMUSG00000009614	2744	192166	Sardh	0.820022	3.07956	21.3398	0.000375518	0.0063916	sarcosine dehydrogenase [Source:MGI Symbol;Acc:MGI:2183102]	protein_coding	1757
ENSMUSG00000114424	2151	#N/A	CT009536.1	0.583856	3.72587	21.3256	0.000376632	0.00640581		lincRNA	#N/A
ENSMUSG00000033430	3560	57321	Terf2ip	-0.268177	5.46431	21.3211	0.000376983	0.00640704	telomeric repeat binding factor 2, interacting protein [Source:MGI Symbol;Acc:MGI:1929871]	protein_coding	54386
ENSMUSG00000039741	10712	268515	Bahcc1	-0.372226	4.41139	21.3173	0.000377281	0.00640736	BAH domain and coiled-coil containing 1 [Source:MGI Symbol;Acc:MGI:2679272]	protein_coding	57597
ENSMUSG00000036622	3105	74772	Atp13a2	-0.2412	6.10063	21.3089	0.000377945	0.00641391	ATPase type 13A2 [Source:MGI Symbol;Acc:MGI:1922022]	protein_coding	23400
ENSMUSG00000063077	10233	16561	Kif1b	-0.360503	8.17597	21.2989	0.000378736	0.00642146	kinesin family member 1B [Source:MGI Symbol;Acc:MGI:108426]	protein_coding	23095
ENSMUSG00000029802	464	26357	Abcg2	0.533775	3.76572	21.2962	0.000378949	0.00642146	ATP binding cassette subfamily G member 2 (Junior blood group) [Source:MGI Symbol;Acc:MGI:1347061]	protein_coding	9429
ENSMUSG00000015879	5911	58227	Fam184b	-0.472923	3.86892	21.2853	0.000379811	0.00643131	family with sequence similarity 184, member B [Source:MGI Symbol;Acc:MGI:2442958]	protein_coding	27146
ENSMUSG00000031379	898	69656	Pir	1.4345	0.764332	21.2727	0.000380814	0.00643131	pirin [Source:MGI Symbol;Acc:MGI:1916906]	protein_coding	8544
ENSMUSG00000035064	6580	13631	Eef2k	0.469911	3.96014	21.2715	0.00038091	0.00643131	eukaryotic elongation factor-2 kinase [Source:MGI Symbol;Acc:MGI:1195261]	protein_coding	29904
ENSMUSG00000074227	1304	20733	Spint2	-0.68318	3.81712	21.541	0.000381046	0.00643131	serine protease inhibitor, Kunitz type 2 [Source:MGI Symbol;Acc:MGI:1338031]	protein_coding	10653
ENSMUSG00000026509	3225	12334	Capn2	0.586479	5.79109	22.3476	0.000381199	0.00643131	calpain 2 [Source:MGI Symbol;Acc:MGI:88264]	protein_coding	824
ENSMUSG00000037126	1705	73728	Psd	-0.349196	5.24084	21.2666	0.000381298	0.00643131	pleckstrin and Sec7 domain containing [Source:MGI Symbol;Acc:MGI:1920978]	protein_coding	5662
ENSMUSG00000024909	742	58859	Efemp2	1.1464	5.09799	25.4469	0.000381496	0.00643131	epidermal growth factor-containing fibulin-like extracellular matrix protein 2 [Source:MGI Symbol;Acc:MGI:1891209]	protein_coding	30008
ENSMUSG00000026994	3885	14425	Galnt3	1.32733	-0.25504	21.2587	0.00038193	0.00643131	polypeptide N-acetylgalactosaminyltransferase 3 [Source:MGI Symbol;Acc:MGI:894695]	protein_coding	2591
ENSMUSG00000022816	3789	14314	Fstl1	1.48864	8.88504	26.2223	0.000382273	0.00643131	follistatin-like 1 [Source:MGI Symbol;Acc:MGI:102793]	protein_coding	11167
ENSMUSG00000070576	557	433938	Mn1	0.49943	5.14711	21.2721	0.00038233	0.00643131	meningioma 1 [Source:MGI Symbol;Acc:MGI:1261813]	protein_coding	4330
ENSMUSG00000001918	2764	20514	Slc1a5	1.18818	4.22977	24.7738	0.000382768	0.00643398	solute carrier family 1 (neutral amino acid transporter), member 5 [Source:MGI Symbol;Acc:MGI:105305]	protein_coding	6510
ENSMUSG00000030816	5279	233900	Rnf40	-0.293677	5.55896	21.2388	0.00038352	0.00644057	ring finger protein 40 [Source:MGI Symbol;Acc:MGI:2142048]	protein_coding	9810
ENSMUSG00000054545	2297	94284	Ugt1a6a	2.57633	2.90995	26.1359	0.000383721	0.00644057	UDP glucuronosyltransferase 1 family, polypeptide A6A [Source:MGI Symbol;Acc:MGI:2137698]	protein_coding	54578
ENSMUSG00000043668	3356	244579	Tox3	-0.405786	4.31711	21.2284	0.000384354	0.00644649	TOX high mobility group box family member 3 [Source:MGI Symbol;Acc:MGI:3039593]	protein_coding	27324
ENSMUSG00000025583	3662	74370	Rptor	-0.319853	5.39276	21.2182	0.000385176	0.00645557	regulatory associated protein of MTOR, complex 1 [Source:MGI Symbol;Acc:MGI:1921620]	protein_coding	57521
ENSMUSG00000047945	1605	17357	Marcksl1	-0.25874	7.83988	21.2039	0.000386332	0.00647021	MARCKS-like 1 [Source:MGI Symbol;Acc:MGI:97143]	protein_coding	65108
ENSMUSG00000020486	666	18952	Sept4	-0.303078	5.02737	21.1978	0.00038683	0.00647384	septin 4 [Source:MGI Symbol;Acc:MGI:1270156]	protein_coding	5414
ENSMUSG00000034189	3141	72552	Hsdl1	-0.278043	5.57496	21.183	0.000388025	0.00648912	hydroxysteroid dehydrogenase like 1 [Source:MGI Symbol;Acc:MGI:1919802]	protein_coding	83693
ENSMUSG00000022957	3898	16443	Itsn1	-0.271826	6.55764	21.1727	0.000388869	0.00649849	intersectin 1 (SH3 domain protein 1A) [Source:MGI Symbol;Acc:MGI:1338069]	protein_coding	6453
ENSMUSG00000024533	5405	68166	Spire1	-0.308912	5.62642	21.1674	0.000389299	0.00650072	spire homolog 1 (Drosophila) [Source:MGI Symbol;Acc:MGI:1915416]	protein_coding	56907
ENSMUSG00000055116	2908	11865	Arntl	-0.372002	6.04543	21.1628	0.000389669	0.00650072	aryl hydrocarbon receptor nuclear translocator-like [Source:MGI Symbol;Acc:MGI:1096381]	protein_coding	406
ENSMUSG00000028645	3260	20525	Slc2a1	-0.64505	5.681	22.8489	0.000390495	0.00650072	solute carrier family 2 (facilitated glucose transporter), member 1 [Source:MGI Symbol;Acc:MGI:95755]	protein_coding	6513
ENSMUSG00000031299	2848	18597	Pdha1	0.366781	6.51452	21.1505	0.000390683	0.00650072	pyruvate dehydrogenase E1 alpha 1 [Source:MGI Symbol;Acc:MGI:97532]	protein_coding	5160
ENSMUSG00000066621	5106	70381	Tecpr1	-0.413854	5.98486	21.15	0.000390718	0.00650072	tectonin beta-propeller repeat containing 1 [Source:MGI Symbol;Acc:MGI:1917631]	protein_coding	25851
ENSMUSG00000053199	3881	244867	Arhgap20	0.951923	6.15626	24.8639	0.000390718	0.00650072	Rho GTPase activating protein 20 [Source:MGI Symbol;Acc:MGI:2445175]	protein_coding	57569
ENSMUSG00000002688	3653	18760	Prkd1	-0.513146	3.36122	21.1468	0.000390983	0.00650072	protein kinase D1 [Source:MGI Symbol;Acc:MGI:99879]	protein_coding	5587
ENSMUSG00000036377	583	320827	C530008M17Rik	-0.697912	3.83586	21.5301	0.000391988	0.00651272	RIKEN cDNA C530008M17 gene [Source:MGI Symbol;Acc:MGI:2444817]	protein_coding	57482
ENSMUSG00000036752	1598	227613	Tubb4b	-0.295632	7.00881	21.1249	0.000392781	0.00652119	tubulin, beta 4B class IVB [Source:MGI Symbol;Acc:MGI:1915472]	protein_coding	10383
ENSMUSG00000040563	2626	235044	Plppr2	-0.342688	4.73582	21.1148	0.000393617	0.00653035	phospholipid phosphatase related 2 [Source:MGI Symbol;Acc:MGI:2384575]	protein_coding	64748
ENSMUSG00000072674	1040	100039246	Plac9b	2.46873	3.47766	26.654	0.000394479	0.00653993	placenta specific 9b [Source:MGI Symbol;Acc:MGI:3711222]	protein_coding	219348
ENSMUSG00000070284	2702	331026	Gmppb	0.49545	3.53699	21.0826	0.000396291	0.00656243	GDP-mannose pyrophosphorylase B [Source:MGI Symbol;Acc:MGI:2660880]	protein_coding	29925
ENSMUSG00000081635	1366	#N/A	Gm15071	1.33682	0.280133	21.0789	0.000396599	0.00656243	predicted gene 15071 [Source:MGI Symbol;Acc:MGI:3705503]	processed_pseudogene	#N/A
ENSMUSG00000091971	2967	193740	Hspa1a	-0.439746	3.85976	21.0777	0.000396693	0.00656243	heat shock protein 1A [Source:MGI Symbol;Acc:MGI:96244]	protein_coding	3303
ENSMUSG00000032609	2956	78267	Klhdc8b	-0.461964	5.92365	21.1328	0.000397714	0.00657459	kelch domain containing 8B [Source:MGI Symbol;Acc:MGI:1925517]	protein_coding	200942
ENSMUSG00000028532	5765	320508	Cachd1	0.519503	3.64911	21.0578	0.000398363	0.00658058	cache domain containing 1 [Source:MGI Symbol;Acc:MGI:2444177]	protein_coding	57685
ENSMUSG00000062006	624	68436	Rpl34	0.451447	6.52013	21.0459	0.000399358	0.00659227	ribosomal protein L34 [Source:MGI Symbol;Acc:MGI:1915686]	protein_coding	6164
ENSMUSG00000026519	488	208795	Tmem63a	1.16008	2.03601	21.0325	0.000400481	0.00660607	transmembrane protein 63a [Source:MGI Symbol;Acc:MGI:2384789]	protein_coding	9725
ENSMUSG00000041729	3610	235431	Coro2b	-0.459028	4.65479	21.0066	0.000402672	0.00663469	coronin, actin binding protein, 2B [Source:MGI Symbol;Acc:MGI:2444283]	protein_coding	10391
ENSMUSG00000006675	1841	74443	P4htm	-0.318409	4.30102	21.0052	0.000402794	0.00663469	prolyl 4-hydroxylase, transmembrane (endoplasmic reticulum) [Source:MGI Symbol;Acc:MGI:1921693]	protein_coding	54681
ENSMUSG00000024070	5517	75292	Prkd3	0.527987	5.80138	21.5653	0.000404054	0.00664969	protein kinase D3 [Source:MGI Symbol;Acc:MGI:1922542]	protein_coding	23683
ENSMUSG00000070639	6726	433926	Lrrc8b	-0.384121	6.20928	20.9862	0.00040441	0.00664969	leucine rich repeat containing 8 family, member B [Source:MGI Symbol;Acc:MGI:2141353]	protein_coding	23507
ENSMUSG00000051396	4314	2398	Gm45902	-0.360052	4.06727	20.9826	0.000404715	0.00664969	predicted gene 45902 [Source:MGI Symbol;Acc:MGI:5805017]	protein_coding	#N/A
ENSMUSG00000000276	8347	56077	Dgke	-0.404076	6.39986	20.9809	0.000404862	0.00664969	diacylglycerol kinase, epsilon [Source:MGI Symbol;Acc:MGI:1889276]	protein_coding	8526
ENSMUSG00000030555	3627	67009	Ttc23	1.01307	3.38589	22.3968	0.000405737	0.0066593	tetratricopeptide repeat domain 23 [Source:MGI Symbol;Acc:MGI:1914259]	protein_coding	64927
ENSMUSG00000032244	6785	14155	Fem1b	-0.245113	7.49251	20.9586	0.000406765	0.0066636	feminization 1 homolog b (C. elegans) [Source:MGI Symbol;Acc:MGI:1335087]	protein_coding	10116
ENSMUSG00000027238	3354	228564	Frmd5	-0.311407	6.21149	20.9567	0.000406929	0.0066636	FERM domain containing 5 [Source:MGI Symbol;Acc:MGI:2442557]	protein_coding	84978
ENSMUSG00000069601	1082	11735	Ank3	-0.529189	6.80247	21.5278	0.000406954	0.0066636	ankyrin 3, epithelial [Source:MGI Symbol;Acc:MGI:88026]	protein_coding	288
ENSMUSG00000043531	4398	58178	Sorcs1	-0.35197	6.02444	20.9521	0.000407328	0.0066636	sortilin-related VPS10 domain containing receptor 1 [Source:MGI Symbol;Acc:MGI:1929666]	protein_coding	114815
ENSMUSG00000035284	11527	320528	Vps13c	-0.320314	6.12684	20.9507	0.000407449	0.0066636	vacuolar protein sorting 13C [Source:MGI Symbol;Acc:MGI:2444207]	protein_coding	54832
ENSMUSG00000102758	9330	635702	Naaladl2	0.951156	2.22218	20.9393	0.000408429	0.00667225	N-acetylated alpha-linked acidic dipeptidase-like 2 [Source:MGI Symbol;Acc:MGI:2685867]	protein_coding	254827
ENSMUSG00000021760	1018	69590	Gpx8	0.924653	4.64201	23.7164	0.000408558	0.00667225	glutathione peroxidase 8 (putative) [Source:MGI Symbol;Acc:MGI:1916840]	protein_coding	493869
ENSMUSG00000047013	6505	330369	Fbxo41	-0.416895	4.18458	20.9292	0.000409301	0.00667803	F-box protein 41 [Source:MGI Symbol;Acc:MGI:1261912]	protein_coding	150726
ENSMUSG00000113836	2707	#N/A	AC124426.1	0.675662	2.20852	20.927	0.000409494	0.00667803		transcribed_processed_pseudogene	#N/A
ENSMUSG00000030790	1390	11535	Adm	1.40487	3.34208	23.925	0.000410268	0.00668592	adrenomedullin [Source:MGI Symbol;Acc:MGI:108058]	protein_coding	133
ENSMUSG00000028931	3574	16498	Kcnab2	-0.542624	4.17462	20.9088	0.000411064	0.00669414	potassium voltage-gated channel, shaker-related subfamily, beta member 2 [Source:MGI Symbol;Acc:MGI:109239]	protein_coding	8514
ENSMUSG00000026176	2876	227292	Ctdsp1	0.535009	4.56123	20.9001	0.000411822	0.00669946	CTD (carboxy-terminal domain, RNA polymerase II, polypeptide A) small phosphatase 1 [Source:MGI Symbol;Acc:MGI:2654470]	protein_coding	58190
ENSMUSG00000039431	2799	54384	Mtmr7	-0.304061	5.1246	20.8984	0.000411974	0.00669946	myotubularin related protein 7 [Source:MGI Symbol;Acc:MGI:1891693]	protein_coding	9108
ENSMUSG00000033542	5469	54324	Arhgef5	0.795434	2.84947	20.892	0.000412528	0.00670373	Rho guanine nucleotide exchange factor (GEF) 5 [Source:MGI Symbol;Acc:MGI:1858952]	protein_coding	7984
ENSMUSG00000021585	4765	12380	Cast	0.986475	5.68729	24.6073	0.000412891	0.00670488	calpastatin [Source:MGI Symbol;Acc:MGI:1098236]	protein_coding	831
ENSMUSG00000030351	5188	68498	Tspan11	2.44422	4.00151	26.7367	0.000413784	0.00671463	tetraspanin 11 [Source:MGI Symbol;Acc:MGI:1915748]	protein_coding	441631
ENSMUSG00000037474	4230	76843	Dtl	0.575833	3.85002	20.8709	0.000414374	0.00671947	denticleless E3 ubiquitin protein ligase [Source:MGI Symbol;Acc:MGI:1924093]	protein_coding	51514
ENSMUSG00000049758	3747	258022	Olfr1318	0.983611	1.11488	20.8583	0.000415478	0.00672631	olfactory receptor 1318 [Source:MGI Symbol;Acc:MGI:3031152]	protein_coding	#N/A
ENSMUSG00000028378	2296	67103	Ptgr1	0.917772	2.39647	20.8554	0.000415733	0.00672631	prostaglandin reductase 1 [Source:MGI Symbol;Acc:MGI:1914353]	protein_coding	22949
ENSMUSG00000028936	581	19934	Rpl22	0.397362	6.61661	20.8535	0.000415904	0.00672631	ribosomal protein L22 [Source:MGI Symbol;Acc:MGI:99262]	protein_coding	6146
ENSMUSG00000036249	2057	71684	Rbm43	0.758242	2.40677	20.8495	0.00041625	0.00672631	RNA binding motif protein 43 [Source:MGI Symbol;Acc:MGI:1918934]	protein_coding	375287
ENSMUSG00000049532	4773	50524	Sall2	-0.28521	6.07255	20.8494	0.000416259	0.00672631	sal-like 2 (Drosophila) [Source:MGI Symbol;Acc:MGI:1354373]	protein_coding	6297
ENSMUSG00000008668	499	20084	Rps18	0.511041	7.52299	21.0289	0.000417351	0.00673686	ribosomal protein S18 [Source:MGI Symbol;Acc:MGI:98146]	protein_coding	6222
ENSMUSG00000047022	1856	73490	Mipol1	0.582199	2.65056	20.8354	0.000417499	0.00673686	mirror-image polydactyly 1 [Source:MGI Symbol;Acc:MGI:1920740]	protein_coding	145282
ENSMUSG00000039252	6273	246316	Lgi2	1.01514	5.56163	24.6245	0.000419061	0.0067564	leucine-rich repeat LGI family, member 2 [Source:MGI Symbol;Acc:MGI:2180196]	protein_coding	55203
ENSMUSG00000114483	841	#N/A	AC168059.1	1.18768	1.41457	20.8136	0.00041943	0.0067564		antisense_RNA	#N/A
ENSMUSG00000062151	8796	208898	Unc13c	-0.450664	5.31569	20.8118	0.000419592	0.0067564	unc-13 homolog C (C. elegans) [Source:MGI Symbol;Acc:MGI:2149021]	protein_coding	440279
ENSMUSG00000045954	3055	20324	Cavin2	2.0644	4.33233	26.4543	0.000420264	0.00676249	caveolae associated 2 [Source:MGI Symbol;Acc:MGI:99513]	protein_coding	8436
ENSMUSG00000027122	3337	212772	Arl14ep	0.391704	5.7468	20.7877	0.000421736	0.00678142	ADP-ribosylation factor-like 14 effector protein [Source:MGI Symbol;Acc:MGI:1926020]	protein_coding	120534
ENSMUSG00000031161	4069	15185	Hdac6	-0.237897	5.57402	20.759	0.00042431	0.00681804	histone deacetylase 6 [Source:MGI Symbol;Acc:MGI:1333752]	protein_coding	10013
ENSMUSG00000041313	7179	11987	Slc7a1	0.656374	4.60356	21.5994	0.000425456	0.00683168	solute carrier family 7 (cationic amino acid transporter, y+ system), member 1 [Source:MGI Symbol;Acc:MGI:88117]	protein_coding	6541
ENSMUSG00000040591	2896	228356	1110051M20Rik	-0.325692	5.65177	20.7395	0.000426075	0.00683683	RIKEN cDNA 1110051M20 gene [Source:MGI Symbol;Acc:MGI:1915079]	protein_coding	79096
ENSMUSG00000021071	4405	94090	Trim9	-0.447645	5.26952	20.7315	0.000426794	0.00684359	tripartite motif-containing 9 [Source:MGI Symbol;Acc:MGI:2137354]	protein_coding	114088
ENSMUSG00000034480	4480	54004	Diaph2	0.382016	3.50892	20.7275	0.000427161	0.0068447	diaphanous related formin 2 [Source:MGI Symbol;Acc:MGI:1858500]	protein_coding	1730
ENSMUSG00000002059	1368	19376	Rab34	0.757959	5.00996	22.7173	0.000427835	0.00685073	RAB34, member RAS oncogene family [Source:MGI Symbol;Acc:MGI:104606]	protein_coding	83871
ENSMUSG00000035473	2314	319625	Galm	1.02795	1.08703	20.7145	0.000428342	0.00685407	galactose mutarotase [Source:MGI Symbol;Acc:MGI:2442420]	protein_coding	130589
ENSMUSG00000023232	1881	230779	Serinc2	1.35811	0.483802	20.6864	0.000430906	0.00689029	serine incorporator 2 [Source:MGI Symbol;Acc:MGI:1919132]	protein_coding	347735
ENSMUSG00000006651	2343	11803	Aplp1	-0.298828	6.95597	20.673	0.000432134	0.00690456	amyloid beta (A4) precursor-like protein 1 [Source:MGI Symbol;Acc:MGI:88046]	protein_coding	333
ENSMUSG00000001288	2953	19411	Rarg	1.45708	3.95828	24.7288	0.000432399	0.00690456	retinoic acid receptor, gamma [Source:MGI Symbol;Acc:MGI:97858]	protein_coding	5916
ENSMUSG00000027242	2789	241627	Wdr76	-0.407733	3.91906	20.6666	0.000432727	0.00690499	WD repeat domain 76 [Source:MGI Symbol;Acc:MGI:1926186]	protein_coding	79968
ENSMUSG00000028785	1666	15444	Hpca	-0.383101	4.0851	20.6588	0.00043344	0.00691158	hippocalcin [Source:MGI Symbol;Acc:MGI:1336200]	protein_coding	3208
ENSMUSG00000026864	3672	14828	Hspa5	0.403393	8.55988	20.6279	0.000436303	0.00695241	heat shock protein 5 [Source:MGI Symbol;Acc:MGI:95835]	protein_coding	3309
ENSMUSG00000046958	10871	#N/A	4930432E11Rik	1.44038	1.02775	20.6149	0.000437516	0.00696652	RIKEN cDNA 4930432E11 gene [Source:MGI Symbol;Acc:MGI:3045259]	transcribed_unitary_pseudogene	#N/A
ENSMUSG00000025927	5863	21419	Tfap2b	-0.293671	7.6882	20.6112	0.000437862	0.00696652	transcription factor AP-2 beta [Source:MGI Symbol;Acc:MGI:104672]	protein_coding	7021
ENSMUSG00000021194	1883	12652	Chga	-0.470081	5.69815	20.7338	0.000438227	0.00696652	chromogranin A [Source:MGI Symbol;Acc:MGI:88394]	protein_coding	1113
ENSMUSG00000086049	651	#N/A	Gm12735	1.29829	0.0143661	20.6054	0.000438401	0.00696652	predicted gene 12735 [Source:MGI Symbol;Acc:MGI:3650816]	antisense_RNA	#N/A
ENSMUSG00000026192	2845	108147	Atic	0.353354	4.87225	20.5954	0.000439336	0.00697654	5-aminoimidazole-4-carboxamide ribonucleotide formyltransferase/IMP cyclohydrolase [Source:MGI Symbol;Acc:MGI:1351352]	protein_coding	471
ENSMUSG00000026740	456	13418	Dnajc1	0.324642	5.13825	20.5719	0.000441549	0.00700299	DnaJ heat shock protein family (Hsp40) member C1 [Source:MGI Symbol;Acc:MGI:103268]	protein_coding	64215
ENSMUSG00000029651	7543	77521	Mtus2	-0.308032	5.27055	20.5712	0.000441611	0.00700299	microtubule associated tumor suppressor candidate 2 [Source:MGI Symbol;Acc:MGI:1915388]	protein_coding	23281
ENSMUSG00000025185	3738	67573	Loxl4	0.766121	2.43979	20.5543	0.00044321	0.00702351	lysyl oxidase-like 4 [Source:MGI Symbol;Acc:MGI:1914823]	protein_coding	84171
ENSMUSG00000034165	952	12445	Ccnd3	1.16642	5.30294	24.788	0.000444718	0.00703948	cyclin D3 [Source:MGI Symbol;Acc:MGI:88315]	protein_coding	896
ENSMUSG00000055172	2981	50909	C1ra	1.69498	4.10914	25.2198	0.000444831	0.00703948	complement component 1, r subcomponent A [Source:MGI Symbol;Acc:MGI:1355313]	protein_coding	715
ENSMUSG00000101969	1658	583	Gm20125	1.33827	1.14166	20.5323	0.000445296	0.00704198	predicted gene, 20125 [Source:MGI Symbol;Acc:MGI:5012310]	processed_transcript	#N/A
ENSMUSG00000024201	4577	193796	Kdm4b	-0.254283	5.76264	20.5257	0.000445921	0.00704523	lysine (K)-specific demethylase 4B [Source:MGI Symbol;Acc:MGI:2442355]	protein_coding	23030
ENSMUSG00000056962	2072	107817	Jmjd6	-0.302062	5.20658	20.5237	0.000446114	0.00704523	jumonji domain containing 6 [Source:MGI Symbol;Acc:MGI:1858910]	protein_coding	23210
ENSMUSG00000093674	544	67945	Rpl41	0.449621	8.05012	20.5188	0.000446582	0.00704777	ribosomal protein L41 [Source:MGI Symbol;Acc:MGI:1915195]	protein_coding	6171
ENSMUSG00000000740	780	270106	Rpl13	0.439878	8.03028	20.5033	0.000448066	0.00706634	ribosomal protein L13 [Source:MGI Symbol;Acc:MGI:105922]	protein_coding	6137
ENSMUSG00000053510	4311	230598	Nrd1	-0.347296	5.709	20.4859	0.000449733	0.00708507	nardilysin, N-arginine dibasic convertase, NRD convertase 1 [Source:MGI Symbol;Acc:MGI:1201386]	protein_coding	4898
ENSMUSG00000024121	2567	11984	Atp6v0c	-0.267524	7.45592	20.4825	0.000450058	0.00708507	ATPase, H+ transporting, lysosomal V0 subunit C [Source:MGI Symbol;Acc:MGI:88116]	protein_coding	527
ENSMUSG00000040428	2133	69217	Plekha4	0.523932	2.441	20.4807	0.000450235	0.00708507	pleckstrin homology domain containing, family A (phosphoinositide binding specific) member 4 [Source:MGI Symbol;Acc:MGI:1916467]	protein_coding	57664
ENSMUSG00000038607	1192	14700	Gng10	0.555497	4.39144	20.4914	0.000450487	0.00708507	guanine nucleotide binding protein (G protein), gamma 10 [Source:MGI Symbol;Acc:MGI:1336169]	protein_coding	2790
ENSMUSG00000109674	7044	#N/A	Gm45470	0.923042	2.41804	20.4717	0.0004511	0.00708872	predicted gene 45470 [Source:MGI Symbol;Acc:MGI:5791306]	antisense_RNA	#N/A
ENSMUSG00000052889	3328	18751	Prkcb	-0.316037	6.55002	20.4693	0.000451336	0.00708872	protein kinase C, beta [Source:MGI Symbol;Acc:MGI:97596]	protein_coding	5579
ENSMUSG00000079435	483	19982	Rpl36a	0.56903	6.04144	21.4693	0.000453182	0.0071085	ribosomal protein L36A [Source:MGI Symbol;Acc:MGI:1201789]	protein_coding	#N/A
ENSMUSG00000031142	6058	54652	Cacna1f	-0.424579	5.02937	20.4499	0.000453214	0.0071085	calcium channel, voltage-dependent, alpha 1F subunit [Source:MGI Symbol;Acc:MGI:1859639]	protein_coding	778
ENSMUSG00000095609	1669	100861753	Gm21188	1.20718	1.40354	20.4341	0.000454751	0.00712773	predicted gene, 21188 [Source:MGI Symbol;Acc:MGI:5434543]	protein_coding	#N/A
ENSMUSG00000059430	1333	11468	Actg2	1.38173	-0.461635	20.4218	0.000455953	0.00713225	actin, gamma 2, smooth muscle, enteric [Source:MGI Symbol;Acc:MGI:104589]	protein_coding	72
ENSMUSG00000027674	4206	58869	Pex5l	-0.502063	6.09447	20.9176	0.000455981	0.00713225	peroxisomal biogenesis factor 5-like [Source:MGI Symbol;Acc:MGI:1916672]	protein_coding	51555
ENSMUSG00000032846	5311	#N/A	Zswim6	-0.269276	4.82801	20.4193	0.000456193	0.00713225	zinc finger SWIM-type containing 6 [Source:MGI Symbol;Acc:MGI:1914513]	processed_transcript	#N/A
ENSMUSG00000040270	8882	12014	Bach2	-0.411483	3.93481	20.4184	0.00045628	0.00713225	BTB and CNC homology, basic leucine zipper transcription factor 2 [Source:MGI Symbol;Acc:MGI:894679]	protein_coding	60468
ENSMUSG00000043683	6816	14154	Fem1a	-0.229973	5.50847	20.4055	0.000457542	0.00713229	feminization 1 homolog a (C. elegans) [Source:MGI Symbol;Acc:MGI:1335089]	protein_coding	55527
ENSMUSG00000031380	2049	14205	Vegfd	1.45832	1.15756	20.4035	0.000457742	0.00713229	vascular endothelial growth factor D [Source:MGI Symbol;Acc:MGI:108037]	protein_coding	2277
ENSMUSG00000037664	1888	12577	Cdkn1c	1.88734	7.19631	26.1603	0.000458494	0.00713229	cyclin-dependent kinase inhibitor 1C (P57) [Source:MGI Symbol;Acc:MGI:104564]	protein_coding	1028
ENSMUSG00000062961	5775	380768	Ccdc177	-0.440346	3.41832	20.3937	0.000458707	0.00713229	coiled-coil domain containing 177 [Source:MGI Symbol;Acc:MGI:2686414]	protein_coding	56936
ENSMUSG00000031748	741	14681	Gnao1	-0.317675	6.20548	20.3931	0.000458763	0.00713229	guanine nucleotide binding protein, alpha O [Source:MGI Symbol;Acc:MGI:95775]	protein_coding	2775
ENSMUSG00000017404	737	19921	Rpl19	0.434235	8.04132	20.3908	0.000458993	0.00713229	ribosomal protein L19 [Source:MGI Symbol;Acc:MGI:98020]	protein_coding	6143
ENSMUSG00000056947	2492	17116	Mab21l1	-0.357396	7.7116	20.3899	0.000459075	0.00713229	mab-21-like 1 (C. elegans) [Source:MGI Symbol;Acc:MGI:1333773]	protein_coding	4081
ENSMUSG00000038932	2225	277353	Tcfl5	0.88433	1.29321	20.3869	0.000459371	0.00713229	transcription factor-like 5 (basic helix-loop-helix) [Source:MGI Symbol;Acc:MGI:2672878]	protein_coding	10732
ENSMUSG00000037210	5536	231128	Fam193a	-0.2528	5.63497	20.3845	0.000459612	0.00713229	family with sequence similarity 193, member A [Source:MGI Symbol;Acc:MGI:2447768]	protein_coding	8603
ENSMUSG00000074793	3413	72630	Hspa12b	0.882994	2.60773	20.3828	0.000459784	0.00713229	heat shock protein 12B [Source:MGI Symbol;Acc:MGI:1919880]	protein_coding	116835
ENSMUSG00000019810	223	66848	Fuca2	0.62661	4.13464	20.621	0.000459953	0.00713229	fucosidase, alpha-L- 2, plasma [Source:MGI Symbol;Acc:MGI:1914098]	protein_coding	2519
ENSMUSG00000036913	8735	330863	Trim67	-0.340432	4.42652	20.3805	0.000460008	0.00713229	tripartite motif-containing 67 [Source:MGI Symbol;Acc:MGI:3045323]	protein_coding	440730
ENSMUSG00000031298	4682	237175	Adgrg2	0.946161	0.363078	20.3764	0.000460416	0.00713381	adhesion G protein-coupled receptor G2 [Source:MGI Symbol;Acc:MGI:2446854]	protein_coding	10149
ENSMUSG00000022106	528	105670	Rcbtb2	0.48169	5.25475	20.3806	0.000461693	0.00714878	regulator of chromosome condensation (RCC1) and BTB (POZ) domain containing protein 2 [Source:MGI Symbol;Acc:MGI:1917200]	protein_coding	1102
ENSMUSG00000033597	6172	268932	Caskin1	-0.377294	4.93677	20.3372	0.000464303	0.00718435	CASK interacting protein 1 [Source:MGI Symbol;Acc:MGI:2442952]	protein_coding	57524
ENSMUSG00000022844	1808	72599	Pdia5	0.891283	2.30996	20.3219	0.000465836	0.00720321	protein disulfide isomerase associated 5 [Source:MGI Symbol;Acc:MGI:1919849]	protein_coding	10954
ENSMUSG00000025877	3219	212032	Hk3	-1.12145	0.462543	20.3	0.00046803	0.00723227	hexokinase 3 [Source:MGI Symbol;Acc:MGI:2670962]	protein_coding	3101
ENSMUSG00000010461	5304	14051	Eya4	0.56297	3.12001	20.2936	0.000468676	0.00723739	EYA transcriptional coactivator and phosphatase 4 [Source:MGI Symbol;Acc:MGI:1337104]	protein_coding	2070
ENSMUSG00000006567	6505	11979	Atp7b	-0.739201	2.42359	20.2879	0.000469259	0.00724029	ATPase, Cu++ transporting, beta polypeptide [Source:MGI Symbol;Acc:MGI:103297]	protein_coding	540
ENSMUSG00000031785	829	14766	Adgrg1	-0.520742	2.62373	20.2834	0.000469712	0.00724029	adhesion G protein-coupled receptor G1 [Source:MGI Symbol;Acc:MGI:1340051]	protein_coding	9289
ENSMUSG00000032485	619	235623	Scap	-0.2326	6.14701	20.2796	0.000470098	0.00724029	SREBF chaperone [Source:MGI Symbol;Acc:MGI:2135958]	protein_coding	22937
ENSMUSG00000026275	10315	66385	Ppp1r7	-0.27919	5.92445	20.2793	0.000470124	0.00724029	protein phosphatase 1, regulatory (inhibitor) subunit 7 [Source:MGI Symbol;Acc:MGI:1913635]	protein_coding	5510
ENSMUSG00000015748	2933	70767	Prpf3	-0.467788	3.642	20.2706	0.000471007	0.00724797	pre-mRNA processing factor 3 [Source:MGI Symbol;Acc:MGI:1918017]	protein_coding	9129
ENSMUSG00000030970	3463	13017	Ctbp2	-0.304818	7.0945	20.2682	0.000471254	0.00724797	C-terminal binding protein 2 [Source:MGI Symbol;Acc:MGI:1201686]	protein_coding	1488
ENSMUSG00000027859	904	18049	Ngf	1.42692	2.09181	21.1722	0.000471611	0.00724861	nerve growth factor [Source:MGI Symbol;Acc:MGI:97321]	protein_coding	4803
ENSMUSG00000019823	3565	171580	Mical1	0.717476	3.43129	20.2528	0.000472815	0.00726226	microtubule associated monooxygenase, calponin and LIM domain containing 1 [Source:MGI Symbol;Acc:MGI:2385847]	protein_coding	64780
ENSMUSG00000075702	1478	114679	Selenom	0.843326	4.27223	22.0539	0.000473504	0.00726798	selenoprotein M [Source:MGI Symbol;Acc:MGI:2149786]	protein_coding	140606
ENSMUSG00000027661	3544	170441	Slc2a10	1.17266	1.55511	20.2377	0.000474361	0.00727627	solute carrier family 2 (facilitated glucose transporter), member 10 [Source:MGI Symbol;Acc:MGI:2156687]	protein_coding	81031
ENSMUSG00000032186	9871	50876	Tmod2	-0.289678	6.94479	20.2312	0.000475024	0.00728159	tropomodulin 2 [Source:MGI Symbol;Acc:MGI:1355335]	protein_coding	29767
ENSMUSG00000000555	4415	1813	Itga5	1.15455	3.44344	22.4339	0.000475684	0.00728684	integrin alpha 5 (fibronectin receptor alpha) [Source:MGI Symbol;Acc:MGI:96604]	protein_coding	3678
ENSMUSG00000030162	3572	108078	Olr1	1.5469	0.311535	20.2184	0.000476333	0.00729192	oxidized low density lipoprotein (lectin-like) receptor 1 [Source:MGI Symbol;Acc:MGI:1261434]	protein_coding	4973
ENSMUSG00000005442	8221	71722	Cic	-0.299173	5.75503	20.2115	0.000477048	0.00729423	capicua transcriptional repressor [Source:MGI Symbol;Acc:MGI:1918972]	protein_coding	23152
ENSMUSG00000079005	2681	381390	Gm14147	3.03834	-1.07831	20.2064	0.000477573	0.00729423	predicted gene 14147 [Source:MGI Symbol;Acc:MGI:3651555]	protein_coding	#N/A
ENSMUSG00000036940	3008	99982	Kdm1a	-0.266986	6.40766	20.2039	0.000477826	0.00729423	lysine (K)-specific demethylase 1A [Source:MGI Symbol;Acc:MGI:1196256]	protein_coding	23028
ENSMUSG00000051067	3439	237403	Lingo3	-0.486656	4.52046	20.2036	0.000477855	0.00729423	leucine rich repeat and Ig domain containing 3 [Source:MGI Symbol;Acc:MGI:3609246]	protein_coding	645191
ENSMUSG00000042312	715	20196	S100a13	0.884036	1.0603	20.1962	0.000478619	0.00729423	S100 calcium binding protein A13 [Source:MGI Symbol;Acc:MGI:109581]	protein_coding	6284
ENSMUSG00000001504	2625	16372	Irx2	1.2174	2.4602	20.9251	0.00047913	0.00729423	Iroquois related homeobox 2 (Drosophila) [Source:MGI Symbol;Acc:MGI:1197526]	protein_coding	153572
ENSMUSG00000014426	5305	26407	Map3k4	-0.346627	5.27937	20.1892	0.000479346	0.00729423	mitogen-activated protein kinase kinase kinase 4 [Source:MGI Symbol;Acc:MGI:1346875]	protein_coding	4216
ENSMUSG00000003410	5014	15571	Elavl3	-0.306511	6.39456	20.1879	0.000479477	0.00729423	ELAV (embryonic lethal, abnormal vision, Drosophila)-like 3 (Hu antigen C) [Source:MGI Symbol;Acc:MGI:109157]	protein_coding	1995
ENSMUSG00000040181	2388	14261	Fmo1	1.62511	4.50126	25.0454	0.000479592	0.00729423	flavin containing monooxygenase 1 [Source:MGI Symbol;Acc:MGI:1310002]	protein_coding	2326
ENSMUSG00000032777	6570	233863	Gtf3c1	-0.274567	6.73547	20.1862	0.000479658	0.00729423	general transcription factor III C 1 [Source:MGI Symbol;Acc:MGI:107887]	protein_coding	2975
ENSMUSG00000042903	3162	54601	Foxo4	0.779231	3.01413	20.1766	0.000480656	0.00730387	forkhead box O4 [Source:MGI Symbol;Acc:MGI:1891915]	protein_coding	4303
ENSMUSG00000041633	4795	207474	Kctd12b	0.840258	2.17741	20.1718	0.000481146	0.00730387	potassium channel tetramerisation domain containing 12b [Source:MGI Symbol;Acc:MGI:2444667]	protein_coding	#N/A
ENSMUSG00000027304	4664	76246	Rtf1	-0.294159	4.93822	20.1708	0.000481255	0.00730387	RTF1, Paf1/RNA polymerase II complex component [Source:MGI Symbol;Acc:MGI:1309480]	protein_coding	23168
ENSMUSG00000019873	5430	28193	Reep3	0.424914	5.27482	20.1663	0.00048172	0.00730387	receptor accessory protein 3 [Source:MGI Symbol;Acc:MGI:88930]	protein_coding	221035
ENSMUSG00000019326	4397	11754	Aoc3	0.917705	0.380075	20.1618	0.000482191	0.00730387	amine oxidase, copper containing 3 [Source:MGI Symbol;Acc:MGI:1306797]	protein_coding	8639
ENSMUSG00000001089	7526	269593	Luzp1	0.311904	5.48544	20.1617	0.000482199	0.00730387	leucine zipper protein 1 [Source:MGI Symbol;Acc:MGI:107629]	protein_coding	7798
ENSMUSG00000055932	3564	26383	Fto	-0.245584	6.05299	20.149	0.000483524	0.00731029	fat mass and obesity associated [Source:MGI Symbol;Acc:MGI:1347093]	protein_coding	79068
ENSMUSG00000007950	1978	64296	Abhd8	-0.286983	5.98464	20.1485	0.000483574	0.00731029	abhydrolase domain containing 8 [Source:MGI Symbol;Acc:MGI:1918946]	protein_coding	79575
ENSMUSG00000057113	1633	18148	Npm1	0.370924	7.82291	20.1478	0.00048365	0.00731029	nucleophosmin 1 [Source:MGI Symbol;Acc:MGI:106184]	protein_coding	#N/A
ENSMUSG00000068245	2666	219132	Phf11d	0.716666	1.54446	20.1428	0.000484171	0.00731029	PHD finger protein 11D [Source:MGI Symbol;Acc:MGI:1277133]	protein_coding	51131
ENSMUSG00000031654	2800	12404	Cbln1	-0.683854	2.72071	20.1424	0.000484214	0.00731029	cerebellin 1 precursor protein [Source:MGI Symbol;Acc:MGI:88281]	protein_coding	869
ENSMUSG00000031659	5198	11513	Adcy7	0.807397	3.57247	20.7708	0.000485668	0.00732744	adenylate cyclase 7 [Source:MGI Symbol;Acc:MGI:102891]	protein_coding	113
ENSMUSG00000025978	3677	74013	Rftn2	0.952759	1.05648	20.1231	0.00048624	0.00733125	raftlin family member 2 [Source:MGI Symbol;Acc:MGI:1921263]	protein_coding	130132
ENSMUSG00000024043	5322	268970	Arhgap28	0.71534	4.73997	21.584	0.0004867	0.00733337	Rho GTPase activating protein 28 [Source:MGI Symbol;Acc:MGI:2147003]	protein_coding	79822
ENSMUSG00000056486	4050	108699	Chn1	-0.27274	5.80365	20.1118	0.000487431	0.00733927	chimerin 1 [Source:MGI Symbol;Acc:MGI:1915674]	protein_coding	1123
ENSMUSG00000029122	3695	59056	Evc	0.992239	3.66821	21.9206	0.000487731	0.00733927	EvC ciliary complex subunit 1 [Source:MGI Symbol;Acc:MGI:1890596]	protein_coding	2121
ENSMUSG00000041773	4737	13803	Enc1	-0.375782	6.14713	20.1049	0.000488166	0.00733956	ectodermal-neural cortex 1 [Source:MGI Symbol;Acc:MGI:109610]	protein_coding	8507
ENSMUSG00000026042	6625	12832	Col5a2	1.78146	8.9963	25.346	0.000488388	0.00733956	collagen, type V, alpha 2 [Source:MGI Symbol;Acc:MGI:88458]	protein_coding	1290
ENSMUSG00000053390	1221	240067	Zfp952	-0.383741	4.20728	20.0842	0.000490358	0.00735968	zinc finger protein 952 [Source:MGI Symbol;Acc:MGI:2441928]	protein_coding	#N/A
ENSMUSG00000035403	6372	241324	Crb2	-0.862797	3.08412	20.4315	0.000490368	0.00735968	crumbs family member 2 [Source:MGI Symbol;Acc:MGI:2679260]	protein_coding	286204
ENSMUSG00000112013	1090	#N/A	AC153522.1	0.811375	3.90381	21.2612	0.000491174	0.00736236		processed_pseudogene	#N/A
ENSMUSG00000035203	2565	13854	Epn1	-0.288683	5.80111	20.0747	0.000491368	0.00736236	epsin 1 [Source:MGI Symbol;Acc:MGI:1333763]	protein_coding	29924
ENSMUSG00000000154	1525	18400	Slc22a18	1.86701	-0.342992	20.0734	0.000491507	0.00736236	solute carrier family 22 (organic cation transporter), member 18 [Source:MGI Symbol;Acc:MGI:1336884]	protein_coding	5002
ENSMUSG00000040841	3007	20475	Six5	1.22478	2.22775	20.5164	0.000492492	0.0073723	sine oculis-related homeobox 5 [Source:MGI Symbol;Acc:MGI:106220]	protein_coding	147912
ENSMUSG00000029767	673	12321	Calu	0.790311	8.05439	22.2312	0.000493968	0.00738959	calumenin [Source:MGI Symbol;Acc:MGI:1097158]	protein_coding	813
ENSMUSG00000034205	5316	94352	Loxl2	1.25878	6.86906	24.4547	0.000495654	0.0074069	lysyl oxidase-like 2 [Source:MGI Symbol;Acc:MGI:2137913]	protein_coding	4017
ENSMUSG00000053769	2394	217779	Lysmd1	-0.314094	4.10024	20.0309	0.000496049	0.0074069	LysM, putative peptidoglycan-binding, domain containing 1 [Source:MGI Symbol;Acc:MGI:1919409]	protein_coding	388695
ENSMUSG00000010505	5327	17932	Myt1	-0.459726	6.7693	20.0885	0.000496282	0.0074069	myelin transcription factor 1 [Source:MGI Symbol;Acc:MGI:1100535]	protein_coding	4661
ENSMUSG00000050212	1689	230752	Eva1b	1.36971	3.60056	23.2036	0.000496415	0.0074069	eva-1 homolog B (C. elegans) [Source:MGI Symbol;Acc:MGI:1922063]	protein_coding	55194
ENSMUSG00000021286	1308	68520	Zfyve21	0.715065	3.46816	20.0607	0.000497135	0.0074096	zinc finger, FYVE domain containing 21 [Source:MGI Symbol;Acc:MGI:1915770]	protein_coding	79038
ENSMUSG00000015944	7367	80909	Gatsl2	-0.355544	5.09411	20.0197	0.000497256	0.0074096	GATS protein-like 2 [Source:MGI Symbol;Acc:MGI:1933384]	protein_coding	729438
ENSMUSG00000079808	1910	102638047	AC168977.1	1.25798	2.14001	20.4763	0.000497598	0.0074096		protein_coding	3431
ENSMUSG00000042810	6695	77827	Krba1	-0.365771	5.71811	20.0129	0.000497994	0.0074096	KRAB-A domain containing 1 [Source:MGI Symbol;Acc:MGI:1925077]	protein_coding	84626
ENSMUSG00000069833	1046	66395	Ahnak	1.54712	8.93899	24.8103	0.000498209	0.0074096	AHNAK nucleoprotein (desmoyokin) [Source:MGI Symbol;Acc:MGI:1316648]	protein_coding	79026
ENSMUSG00000038034	2650	140559	Igsf8	-0.354305	5.01648	20.0076	0.000498571	0.00740968	immunoglobulin superfamily, member 8 [Source:MGI Symbol;Acc:MGI:2154090]	protein_coding	93185
ENSMUSG00000021754	6978	26401	Map3k1	-0.338383	6.96113	20.0026	0.000499107	0.00740968	mitogen-activated protein kinase kinase kinase 1 [Source:MGI Symbol;Acc:MGI:1346872]	protein_coding	4214
ENSMUSG00000029055	5053	269615	Plch2	-0.629963	5.06375	21.1615	0.000499203	0.00740968	phospholipase C, eta 2 [Source:MGI Symbol;Acc:MGI:2443078]	protein_coding	9651
ENSMUSG00000060636	491	57808	Rpl35a	0.394013	7.01256	19.999	0.000499504	0.00740968	ribosomal protein L35A [Source:MGI Symbol;Acc:MGI:1928894]	protein_coding	#N/A
ENSMUSG00000046532	10048	11835	Ar	1.25916	1.86453	20.1048	0.000500103	0.00741378	androgen receptor [Source:MGI Symbol;Acc:MGI:88064]	protein_coding	367
ENSMUSG00000024678	1513	66607	Ms4a4d	1.56159	0.617263	19.9878	0.000500711	0.00741801	membrane-spanning 4-domains, subfamily A, member 4D [Source:MGI Symbol;Acc:MGI:1913857]	protein_coding	#N/A
ENSMUSG00000029461	6388	319604	Fam168a	-0.278103	6.74752	19.9705	0.000502598	0.00744042	family with sequence similarity 168, member A [Source:MGI Symbol;Acc:MGI:2442372]	protein_coding	23201
ENSMUSG00000042401	2616	72832	Crtac1	-0.539358	3.91615	19.968	0.000502871	0.00744042	cartilage acidic protein 1 [Source:MGI Symbol;Acc:MGI:1920082]	protein_coding	55118
ENSMUSG00000006931	2178	66180	P3h4	0.749077	3.93551	20.7818	0.00050325	0.00744124	prolyl 3-hydroxylase family member 4 (non-enzymatic) [Source:MGI Symbol;Acc:MGI:1913430]	protein_coding	10609
ENSMUSG00000026933	7981	227634	Camsap1	-0.327428	6.99182	19.9479	0.000505079	0.00746348	calmodulin regulated spectrin-associated protein 1 [Source:MGI Symbol;Acc:MGI:3036242]	protein_coding	157922
ENSMUSG00000013584	2264	19378	Aldh1a2	1.65921	2.93688	22.886	0.000506078	0.00747052	aldehyde dehydrogenase family 1, subfamily A2 [Source:MGI Symbol;Acc:MGI:107928]	protein_coding	8854
ENSMUSG00000024518	1669	19434	Rax	-0.763934	5.69579	22.5291	0.000506206	0.00747052	retina and anterior neural fold homeobox [Source:MGI Symbol;Acc:MGI:109632]	protein_coding	30062
ENSMUSG00000007080	7163	18973	Pole	0.45979	4.18491	19.9339	0.000506622	0.00747135	polymerase (DNA directed), epsilon [Source:MGI Symbol;Acc:MGI:1196391]	protein_coding	5426
ENSMUSG00000028106	7498	75137	Rprd2	-0.307513	5.39778	19.9312	0.000506913	0.00747135	regulation of nuclear pre-mRNA domain containing 2 [Source:MGI Symbol;Acc:MGI:1922387]	protein_coding	23248
ENSMUSG00000063873	620	94249	Slc24a3	-0.401597	4.52407	19.9223	0.000507894	0.00747747	solute carrier family 24 (sodium/potassium/calcium exchanger), member 3 [Source:MGI Symbol;Acc:MGI:2137513]	protein_coding	57419
ENSMUSG00000044548	3650	59036	Dact1	0.429069	4.18346	19.9216	0.000507978	0.00747747	dishevelled-binding antagonist of beta-catenin 1 [Source:MGI Symbol;Acc:MGI:1891740]	protein_coding	51339
ENSMUSG00000055917	2438	246196	Zfp277	0.327669	4.35457	19.9141	0.000508812	0.00747814	zinc finger protein 277 [Source:MGI Symbol;Acc:MGI:1890393]	protein_coding	11179
ENSMUSG00000041809	357	71877	Efhc1	0.869007	1.26695	19.9139	0.000508825	0.00747814	EF-hand domain (C-terminal) containing 1 [Source:MGI Symbol;Acc:MGI:1919127]	protein_coding	114327
ENSMUSG00000001891	2683	216558	Ugp2	0.409436	5.28299	19.9089	0.000509381	0.00747814	UDP-glucose pyrophosphorylase 2 [Source:MGI Symbol;Acc:MGI:2183447]	protein_coding	7360
ENSMUSG00000024589	695	83814	Nedd4l	-0.364007	4.84783	19.906	0.000509702	0.00747814	neural precursor cell expressed, developmentally down-regulated gene 4-like [Source:MGI Symbol;Acc:MGI:1933754]	protein_coding	23327
ENSMUSG00000037242	4119	29876	Clic4	0.520681	6.17037	20.5582	0.000509916	0.00747814	chloride intracellular channel 4 (mitochondrial) [Source:MGI Symbol;Acc:MGI:1352754]	protein_coding	25932
ENSMUSG00000038902	6399	229584	Pogz	-0.407938	5.28138	19.9036	0.000509977	0.00747814	pogo transposable element with ZNF domain [Source:MGI Symbol;Acc:MGI:2442117]	protein_coding	23126
ENSMUSG00000021388	2310	66695	Aspn	1.91401	4.59682	25.1493	0.00051119	0.00748923	asporin [Source:MGI Symbol;Acc:MGI:1913945]	protein_coding	54829
ENSMUSG00000054728	273	218194	Phactr1	-0.395386	5.16919	19.8909	0.000511385	0.00748923	phosphatase and actin regulator 1 [Source:MGI Symbol;Acc:MGI:2659021]	protein_coding	221692
ENSMUSG00000026463	11725	381290	Atp2b4	0.378987	4.87387	19.8839	0.000512164	0.00749227	ATPase, Ca++ transporting, plasma membrane 4 [Source:MGI Symbol;Acc:MGI:88111]	protein_coding	493
ENSMUSG00000032174	2947	15898	Icam5	-0.619839	2.29508	19.8832	0.000512245	0.00749227	intercellular adhesion molecule 5, telencephalin [Source:MGI Symbol;Acc:MGI:109430]	protein_coding	7087
ENSMUSG00000006273	2825	11966	Atp6v1b2	-0.272098	7.71827	19.8759	0.000513054	0.00749769	ATPase, H+ transporting, lysosomal V1 subunit B2 [Source:MGI Symbol;Acc:MGI:109618]	protein_coding	526
ENSMUSG00000028464	1545	22004	Tpm2	1.40011	4.56204	24.1262	0.000513268	0.00749769	tropomyosin 2, beta [Source:MGI Symbol;Acc:MGI:98810]	protein_coding	7169
ENSMUSG00000074863	2458	108167344	Platr25	0.343143	3.53525	19.8681	0.000513929	0.00750257	pluripotency associated transcript 25 [Source:MGI Symbol;Acc:MGI:3645613]	protein_coding	#N/A
ENSMUSG00000087143	1474	#N/A	A830082K12Rik	0.471926	4.0661	19.8613	0.000514696	0.00750901	RIKEN cDNA A830082K12 gene [Source:MGI Symbol;Acc:MGI:2443527]	antisense_RNA	#N/A
ENSMUSG00000021190	1835	19141	Lgmn	-0.460505	5.95976	20.0112	0.000516456	0.00752991	legumain [Source:MGI Symbol;Acc:MGI:1330838]	protein_coding	5641
ENSMUSG00000027524	1437	13616	Edn3	1.62397	3.99671	24.1197	0.000517382	0.00753862	endothelin 3 [Source:MGI Symbol;Acc:MGI:95285]	protein_coding	1908
ENSMUSG00000029178	5221	16599	Klf3	0.521048	4.29809	19.8294	0.00051829	0.00754706	Kruppel-like factor 3 (basic) [Source:MGI Symbol;Acc:MGI:1342773]	protein_coding	51274
ENSMUSG00000027107	4386	11435	Chrna1	1.1371	2.53596	20.4172	0.000519692	0.00756269	cholinergic receptor, nicotinic, alpha polypeptide 1 (muscle) [Source:MGI Symbol;Acc:MGI:87885]	protein_coding	1134
ENSMUSG00000017548	4373	52615	Suz12	-0.294024	5.73793	19.8073	0.0005208	0.0075709	suppressor of zeste 12 homolog (Drosophila) [Source:MGI Symbol;Acc:MGI:1261758]	protein_coding	23512
ENSMUSG00000027217	3751	241556	Tspan18	0.626245	3.22595	19.8063	0.000520916	0.0075709	tetraspanin 18 [Source:MGI Symbol;Acc:MGI:1917186]	protein_coding	90139
ENSMUSG00000001025	731	20200	S100a6	1.46483	5.27683	24.6579	0.000521293	0.0075716	S100 calcium binding protein A6 (calcyclin) [Source:MGI Symbol;Acc:MGI:1339467]	protein_coding	6277
ENSMUSG00000024897	6632	319924	Apba1	-0.322531	5.1764	19.7812	0.000523775	0.00760284	amyloid beta (A4) precursor protein binding, family A, member 1 [Source:MGI Symbol;Acc:MGI:1860297]	protein_coding	320
ENSMUSG00000024757	1998	207151	Slc22a19	1.24781	1.21003	19.7608	0.000526125	0.00762223	solute carrier family 22 (organic anion transporter), member 19 [Source:MGI Symbol;Acc:MGI:2442751]	protein_coding	387601
ENSMUSG00000029104	4382	15194	Htt	-0.255424	6.2505	19.7569	0.000526574	0.00762223	huntingtin [Source:MGI Symbol;Acc:MGI:96067]	protein_coding	3064
ENSMUSG00000090084	2477	51795	Srpx	1.86301	4.49649	24.8529	0.000526576	0.00762223	sushi-repeat-containing protein [Source:MGI Symbol;Acc:MGI:1858306]	protein_coding	8406
ENSMUSG00000031595	2069	68797	Pdgfrl	1.12156	2.30255	19.9677	0.000526796	0.00762223	platelet-derived growth factor receptor-like [Source:MGI Symbol;Acc:MGI:1916047]	protein_coding	5157
ENSMUSG00000022389	4401	21685	Tef	-0.321623	6.55856	19.752	0.000527136	0.00762223	thyrotroph embryonic factor [Source:MGI Symbol;Acc:MGI:98663]	protein_coding	7008
ENSMUSG00000035212	1898	230514	Leprot	0.465425	4.81843	19.7519	0.000527143	0.00762223	leptin receptor overlapping transcript [Source:MGI Symbol;Acc:MGI:2687005]	protein_coding	54741
ENSMUSG00000001761	2502	319757	Smo	0.831191	5.53846	22.4671	0.000527432	0.00762223	smoothened, frizzled class receptor [Source:MGI Symbol;Acc:MGI:108075]	protein_coding	6608
ENSMUSG00000021611	2663	21752	Tert	0.793093	1.20076	19.7424	0.000528246	0.00762919	telomerase reverse transcriptase [Source:MGI Symbol;Acc:MGI:1202709]	protein_coding	7015
ENSMUSG00000034813	3720	74053	Grip1	-0.249728	6.24263	19.7366	0.000528914	0.00763403	glutamate receptor interacting protein 1 [Source:MGI Symbol;Acc:MGI:1921303]	protein_coding	23426
ENSMUSG00000059070	2989	19899	Rpl18	0.380487	6.99632	19.7326	0.000529379	0.00763596	ribosomal protein L18 [Source:MGI Symbol;Acc:MGI:98003]	protein_coding	6141
ENSMUSG00000025776	3117	83691	Crispld1	2.70305	3.0555	24.543	0.00053068	0.00764991	cysteine-rich secretory protein LCCL domain containing 1 [Source:MGI Symbol;Acc:MGI:1934666]	protein_coding	83690
ENSMUSG00000051314	2301	233079	Ffar2	2.08659	-0.358085	19.715	0.000531423	0.00765582	free fatty acid receptor 2 [Source:MGI Symbol;Acc:MGI:2441731]	protein_coding	2867
ENSMUSG00000058254	1733	21912	Tspan7	-0.295888	6.81179	19.7056	0.000532516	0.00766676	tetraspanin 7 [Source:MGI Symbol;Acc:MGI:1298407]	protein_coding	#N/A
ENSMUSG00000000552	2291	29813	Zfp385a	-0.53047	4.95849	20.0348	0.000533332	0.00767371	zinc finger protein 385A [Source:MGI Symbol;Acc:MGI:1352495]	protein_coding	25946
ENSMUSG00000029001	1829	230903	Fbxo44	-0.388076	4.15246	19.6942	0.000533852	0.00767638	F-box protein 44 [Source:MGI Symbol;Acc:MGI:1354744]	protein_coding	93611
ENSMUSG00000029321	2124	75750	Slc10a6	2.20146	-0.766379	19.6895	0.000534397	0.00767941	solute carrier family 10 (sodium/bile acid cotransporter family), member 6 [Source:MGI Symbol;Acc:MGI:1923000]	protein_coding	345274
ENSMUSG00000032316	3924	102414	Clk3	-0.331949	5.66701	19.6859	0.000534823	0.00768072	CDC-like kinase 3 [Source:MGI Symbol;Acc:MGI:1098670]	protein_coding	1198
ENSMUSG00000029782	3998	72649	Tmem209	0.351306	5.15386	19.6808	0.000535419	0.00768127	transmembrane protein 209 [Source:MGI Symbol;Acc:MGI:1919899]	protein_coding	84928
ENSMUSG00000006369	3659	14114	Fbln1	1.79491	5.15168	24.9429	0.000535621	0.00768127	fibulin 1 [Source:MGI Symbol;Acc:MGI:95487]	protein_coding	2192
ENSMUSG00000024807	3464	74126	Syvn1	-0.403922	4.08956	19.6756	0.000536032	0.00768127	synovial apoptosis inhibitor 1, synoviolin [Source:MGI Symbol;Acc:MGI:1921376]	protein_coding	84447
ENSMUSG00000002900	5557	16777	Lamb1	1.39772	7.40218	24.3298	0.000536448	0.00768127	laminin B1 [Source:MGI Symbol;Acc:MGI:96743]	protein_coding	3912
ENSMUSG00000037172	6742	243780	E330009J07Rik	-0.369827	4.43836	19.6714	0.000536533	0.00768127	RIKEN cDNA E330009J07 gene [Source:MGI Symbol;Acc:MGI:2444256]	protein_coding	57189
ENSMUSG00000034265	3115	224454	Zdhhc14	-0.488256	3.01535	19.6611	0.000537744	0.00769012	zinc finger, DHHC domain containing 14 [Source:MGI Symbol;Acc:MGI:2653229]	protein_coding	79683
ENSMUSG00000039062	3797	16790	Anpep	1.98334	3.32035	23.789	0.00053782	0.00769012	alanyl (membrane) aminopeptidase [Source:MGI Symbol;Acc:MGI:5000466]	protein_coding	290
ENSMUSG00000111178	612	#N/A	CT571246.7	1.31393	1.43413	19.6544	0.000538533	0.0076951		pseudogene	#N/A
ENSMUSG00000038576	734	96935	Susd4	-0.388735	3.92573	19.6518	0.000538838	0.0076951	sushi domain containing 4 [Source:MGI Symbol;Acc:MGI:2138351]	protein_coding	55061
ENSMUSG00000031230	1645	80903	Fgf16	2.47954	-1.03161	19.641	0.000540119	0.0077086	fibroblast growth factor 16 [Source:MGI Symbol;Acc:MGI:1931627]	protein_coding	8823
ENSMUSG00000020647	745	17977	Ncoa1	-0.290804	6.26456	19.6244	0.000542088	0.0077319	nuclear receptor coactivator 1 [Source:MGI Symbol;Acc:MGI:1276523]	protein_coding	8648
ENSMUSG00000026456	875	72017	Cyb5r1	1.51755	4.87125	24.3028	0.000542637	0.00773382	cytochrome b5 reductase 1 [Source:MGI Symbol;Acc:MGI:1919267]	protein_coding	51706
ENSMUSG00000078920	1773	15953	Ifi47	1.68324	-0.855643	19.6177	0.000542897	0.00773382	interferon gamma inducible protein 47 [Source:MGI Symbol;Acc:MGI:99448]	protein_coding	#N/A
ENSMUSG00000002550	2005	22245	Uck1	-0.331501	4.72295	19.6148	0.000543232	0.00773382	uridine-cytidine kinase 1 [Source:MGI Symbol;Acc:MGI:98904]	protein_coding	83549
ENSMUSG00000034462	5219	18764	Pkd2	0.536728	5.99246	20.3754	0.000545036	0.0077547	polycystic kidney disease 2 [Source:MGI Symbol;Acc:MGI:1099818]	protein_coding	5311
ENSMUSG00000049011	4283	258275	Olfr729	1.204	0.528225	19.5886	0.00054637	0.00776886	olfactory receptor 729 [Source:MGI Symbol;Acc:MGI:3030563]	protein_coding	79317
ENSMUSG00000044938	6494	244923	Klhl31	1.19998	1.84068	19.5817	0.000547211	0.00776948	kelch-like 31 [Source:MGI Symbol;Acc:MGI:3045305]	protein_coding	401265
ENSMUSG00000029381	6765	27428	Shroom3	-0.312663	4.79781	19.577	0.000547777	0.00776948	shroom family member 3 [Source:MGI Symbol;Acc:MGI:1351655]	protein_coding	57619
ENSMUSG00000019817	1237	22634	Plagl1	1.34874	7.96017	23.876	0.000547817	0.00776948	pleiomorphic adenoma gene-like 1 [Source:MGI Symbol;Acc:MGI:1100874]	protein_coding	5325
ENSMUSG00000035024	3952	78658	Ncapd3	-0.233723	5.59653	19.5689	0.000548752	0.00776948	non-SMC condensin II complex, subunit D3 [Source:MGI Symbol;Acc:MGI:2142989]	protein_coding	23310
ENSMUSG00000040721	10397	239102	Zfhx2	-0.526992	4.04852	19.5672	0.00054895	0.00776948	zinc finger homeobox 2 [Source:MGI Symbol;Acc:MGI:2686934]	protein_coding	85446
ENSMUSG00000037921	2120	234311	Ddx60	0.978307	1.10076	19.566	0.000549094	0.00776948	DEAD (Asp-Glu-Ala-Asp) box polypeptide 60 [Source:MGI Symbol;Acc:MGI:2384570]	protein_coding	55601
ENSMUSG00000031605	3412	77113	Klhl2	-0.296991	5.00133	19.5638	0.000549366	0.00776948	kelch-like 2, Mayven [Source:MGI Symbol;Acc:MGI:1924363]	protein_coding	11275
ENSMUSG00000020435	3077	74309	Osbp2	-0.595096	5.1216	20.4893	0.000549412	0.00776948	oxysterol binding protein 2 [Source:MGI Symbol;Acc:MGI:1921559]	protein_coding	23762
ENSMUSG00000086904	1960	#N/A	Gm13404	0.904014	1.00721	19.5588	0.000549976	0.00776948	predicted gene 13404 [Source:MGI Symbol;Acc:MGI:3649379]	lincRNA	#N/A
ENSMUSG00000048895	4162	12569	Cdk5r1	-0.367277	7.1001	19.5586	0.000549989	0.00776948	cyclin-dependent kinase 5, regulatory subunit 1 (p35) [Source:MGI Symbol;Acc:MGI:101764]	protein_coding	8851
ENSMUSG00000066278	2522	330192	Vps37b	-0.544624	4.66465	19.8057	0.000550379	0.00776948	vacuolar protein sorting 37B [Source:MGI Symbol;Acc:MGI:1916724]	protein_coding	79720
ENSMUSG00000026094	3293	98267	Stk17b	0.504922	3.33705	19.5547	0.000550471	0.00776948	serine/threonine kinase 17b (apoptosis-inducing) [Source:MGI Symbol;Acc:MGI:2138162]	protein_coding	9262
ENSMUSG00000056602	687	320365	Fry	-0.312578	5.73131	19.548	0.000551276	0.00777607	FRY microtubule binding protein [Source:MGI Symbol;Acc:MGI:2443895]	protein_coding	10129
ENSMUSG00000044647	10672	77771	Csrnp3	-0.268693	6.57468	19.5452	0.000551623	0.00777619	cysteine-serine-rich nuclear protein 3 [Source:MGI Symbol;Acc:MGI:1925021]	protein_coding	80034
ENSMUSG00000007682	5815	13371	Dio2	1.37496	2.00916	20.1957	0.000552655	0.00778596	deiodinase, iodothyronine, type II [Source:MGI Symbol;Acc:MGI:1338833]	protein_coding	1734
ENSMUSG00000113146	1141	#N/A	AC126043.1	0.482127	4.64059	19.523	0.00055432	0.00780228		processed_pseudogene	#N/A
ENSMUSG00000025321	8403	320910	Itgb8	-1.05661	4.07814	22.241	0.000554493	0.00780228	integrin beta 8 [Source:MGI Symbol;Acc:MGI:1338035]	protein_coding	3696
ENSMUSG00000024427	4587	24066	Spry4	0.993519	3.07919	20.3607	0.000555015	0.00780233	sprouty homolog 4 (Drosophila) [Source:MGI Symbol;Acc:MGI:1345144]	protein_coding	81848
ENSMUSG00000036561	407	71474	Ppp6r2	-0.21957	5.85088	19.5161	0.000555175	0.00780233	protein phosphatase 6, regulatory subunit 2 [Source:MGI Symbol;Acc:MGI:1918724]	protein_coding	9701
ENSMUSG00000101636	1516	3540	4930579H20Rik	2.11946	-1.45156	19.5065	0.000556345	0.00781142	RIKEN cDNA 4930579H20 gene [Source:MGI Symbol;Acc:MGI:1923105]	antisense_RNA	#N/A
ENSMUSG00000047034	1442	208258	Ankrd33	-0.46152	4.29649	19.5052	0.000556501	0.00781142	ankyrin repeat domain 33 [Source:MGI Symbol;Acc:MGI:2443398]	protein_coding	341405
ENSMUSG00000103041	4279	#N/A	Gm37305	-0.424516	3.57659	19.4959	0.000557648	0.00782273	predicted gene, 37305 [Source:MGI Symbol;Acc:MGI:5610533]	antisense_RNA	#N/A
ENSMUSG00000034613	3200	319468	Ppm1h	-0.349592	6.66175	19.4858	0.000558894	0.00783542	protein phosphatase 1H (PP2C domain containing) [Source:MGI Symbol;Acc:MGI:2442087]	protein_coding	57460
ENSMUSG00000110322	1884	#N/A	Gm8110	1.43179	0.108759	19.4788	0.000559753	0.00784269	predicted gene 8110 [Source:MGI Symbol;Acc:MGI:3645532]	lincRNA	#N/A
ENSMUSG00000098385	336	#N/A	Gm27500	1.70188	-0.077888	19.4627	0.00056175	0.00786332	predicted gene, 27500 [Source:MGI Symbol;Acc:MGI:5530882]	misc_RNA	#N/A
ENSMUSG00000005886	8171	17978	Ncoa2	-0.319626	6.58132	19.4614	0.00056191	0.00786332	nuclear receptor coactivator 2 [Source:MGI Symbol;Acc:MGI:1276533]	protein_coding	10499
ENSMUSG00000005973	2720	19672	Rcn1	0.809498	6.49265	22.1271	0.000563193	0.00787648	reticulocalbin 1 [Source:MGI Symbol;Acc:MGI:104559]	protein_coding	5954
ENSMUSG00000066000	2594	112422	Zfp979	1.16649	2.82195	20.6402	0.000563737	0.00787929	zinc finger protein 979 [Source:MGI Symbol;Acc:MGI:2148252]	protein_coding	#N/A
ENSMUSG00000029231	2876	18595	Pdgfra	1.94552	6.14427	25.0071	0.000565407	0.00789716	platelet derived growth factor receptor, alpha polypeptide [Source:MGI Symbol;Acc:MGI:97530]	protein_coding	#N/A
ENSMUSG00000026991	4614	227937	Pkp4	-0.277988	5.37705	19.431	0.000565703	0.00789716	plakophilin 4 [Source:MGI Symbol;Acc:MGI:109281]	protein_coding	8502
ENSMUSG00000028128	1872	14066	F3	1.00486	2.30977	19.4214	0.000566901	0.00790907	coagulation factor III [Source:MGI Symbol;Acc:MGI:88381]	protein_coding	2152
ENSMUSG00000025911	3239	76187	Adhfe1	0.78198	1.20616	19.416	0.000567577	0.0079137	alcohol dehydrogenase, iron containing, 1 [Source:MGI Symbol;Acc:MGI:1923437]	protein_coding	137872
ENSMUSG00000039086	4343	269397	Ss18l1	-0.256165	5.25338	19.4117	0.000568113	0.00791426	SS18, nBAF chromatin remodeling complex subunit like 1 [Source:MGI Symbol;Acc:MGI:2444061]	protein_coding	26039
ENSMUSG00000027273	2116	20614	Snap25	-0.38828	8.08864	19.409	0.000568458	0.00791426	synaptosomal-associated protein 25 [Source:MGI Symbol;Acc:MGI:98331]	protein_coding	6616
ENSMUSG00000052688	4498	226421	Rab7b	1.00331	2.00584	19.4053	0.000568925	0.00791426	RAB7B, member RAS oncogene family [Source:MGI Symbol;Acc:MGI:2442295]	protein_coding	338382
ENSMUSG00000042064	1319	329421	Myo3b	1.50024	-0.270695	19.4047	0.000568994	0.00791426	myosin IIIB [Source:MGI Symbol;Acc:MGI:2448580]	protein_coding	140469
ENSMUSG00000042115	4269	213417	Klhdc8a	-0.522094	3.00891	19.3814	0.000571937	0.00794905	kelch domain containing 8A [Source:MGI Symbol;Acc:MGI:2442630]	protein_coding	55220
ENSMUSG00000032009	1700	75747	Sesn3	-0.276727	6.56241	19.3794	0.000572188	0.00794905	sestrin 3 [Source:MGI Symbol;Acc:MGI:1922997]	protein_coding	143686
ENSMUSG00000048126	9001	12835	Col6a3	2.44595	7.67072	25.1449	0.000572564	0.00794947	collagen, type VI, alpha 3 [Source:MGI Symbol;Acc:MGI:88461]	protein_coding	1293
ENSMUSG00000036334	8484	242050	Igsf10	2.35135	7.3652	25.117	0.000573886	0.00795866	immunoglobulin superfamily, member 10 [Source:MGI Symbol;Acc:MGI:1923481]	protein_coding	285313
ENSMUSG00000007670	3990	16549	Khsrp	-0.295209	5.62376	19.3658	0.000573919	0.00795866	KH-type splicing regulatory protein [Source:MGI Symbol;Acc:MGI:1336214]	protein_coding	8570
ENSMUSG00000041440	2815	235533	Gk5	0.764332	3.21069	19.3765	0.000575016	0.00796906	glycerol kinase 5 (putative) [Source:MGI Symbol;Acc:MGI:2443336]	protein_coding	256356
ENSMUSG00000016664	3693	23970	Pacsin2	0.315287	4.9957	19.3537	0.000575462	0.00797044	protein kinase C and casein kinase substrate in neurons 2 [Source:MGI Symbol;Acc:MGI:1345153]	protein_coding	11252
ENSMUSG00000032353	1346	66111	Tmed3	0.872183	5.38842	22.0836	0.000581631	0.00803957	transmembrane p24 trafficking protein 3 [Source:MGI Symbol;Acc:MGI:1913361]	protein_coding	23423
ENSMUSG00000055653	2216	14734	Gpc3	1.80217	6.42467	24.6384	0.000581665	0.00803957	glypican 3 [Source:MGI Symbol;Acc:MGI:104903]	protein_coding	2719
ENSMUSG00000107584	1603	#N/A	Gm18716	0.897214	3.25216	19.9834	0.000581752	0.00803957	predicted gene, 18716 [Source:MGI Symbol;Acc:MGI:5010901]	processed_pseudogene	#N/A
ENSMUSG00000036570	545	56188	Fxyd1	1.22164	2.45961	20.104	0.000581852	0.00803957	FXYD domain-containing ion transport regulator 1 [Source:MGI Symbol;Acc:MGI:1889273]	protein_coding	5348
ENSMUSG00000046169	7690	108154	Adamts6	0.903266	2.06401	19.2825	0.000584619	0.00806964	a disintegrin-like and metallopeptidase (reprolysin type) with thrombospondin type 1 motif, 6 [Source:MGI Symbol;Acc:MGI:1347348]	protein_coding	11174
ENSMUSG00000038437	7274	246198	Mllt6	-0.361875	6.824	19.2817	0.000584731	0.00806964	myeloid/lymphoid or mixed-lineage leukemia; translocated to, 6 [Source:MGI Symbol;Acc:MGI:1935145]	protein_coding	4302
ENSMUSG00000020932	2648	14580	Gfap	1.29495	2.8776	20.9955	0.00058554	0.00807595	glial fibrillary acidic protein [Source:MGI Symbol;Acc:MGI:95697]	protein_coding	2670
ENSMUSG00000041329	2842	11932	Atp1b2	-0.727071	6.68324	21.4815	0.000588604	0.00811334	ATPase, Na+/K+ transporting, beta 2 polypeptide [Source:MGI Symbol;Acc:MGI:88109]	protein_coding	482
ENSMUSG00000046598	1711	71911	Bdh1	-0.25654	4.90194	19.2481	0.000589114	0.0081155	3-hydroxybutyrate dehydrogenase, type 1 [Source:MGI Symbol;Acc:MGI:1919161]	protein_coding	622
ENSMUSG00000030451	476	15204	Herc2	-0.265996	7.54875	19.2453	0.000589479	0.00811567	HECT and RLD domain containing E3 ubiquitin protein ligase 2 [Source:MGI Symbol;Acc:MGI:103234]	protein_coding	8924
ENSMUSG00000040690	5206	107581	Col16a1	1.98456	5.86299	24.7381	0.000589833	0.00811568	collagen, type XVI, alpha 1 [Source:MGI Symbol;Acc:MGI:1095396]	protein_coding	1307
ENSMUSG00000043903	3082	#N/A	Zfp469	1.84376	-0.358559	19.2368	0.000590592	0.00812125	zinc finger protein 469 [Source:MGI Symbol;Acc:MGI:2684868]	lincRNA	#N/A
ENSMUSG00000003429	661	27207	Rps11	0.457724	6.9311	19.2726	0.000591071	0.00812299	ribosomal protein S11 [Source:MGI Symbol;Acc:MGI:1351329]	protein_coding	6205
ENSMUSG00000033088	3807	110253	Triobp	0.49193	4.59444	19.2123	0.000593825	0.00814436	TRIO and F-actin binding protein [Source:MGI Symbol;Acc:MGI:1349410]	protein_coding	11078
ENSMUSG00000022387	4886	223770	Brd1	-0.273427	5.66443	19.2113	0.000593955	0.00814436	bromodomain containing 1 [Source:MGI Symbol;Acc:MGI:1924161]	protein_coding	23774
ENSMUSG00000111696	2791	#N/A	AC127302.3	0.813224	4.00215	20.5619	0.000594224	0.00814436		processed_pseudogene	#N/A
ENSMUSG00000038518	428	16468	Jarid2	-0.467711	5.83124	19.4742	0.000594464	0.00814436	jumonji, AT rich interactive domain 2 [Source:MGI Symbol;Acc:MGI:104813]	protein_coding	3720
ENSMUSG00000004451	2289	64143	Ralb	0.396064	4.45369	19.206	0.000594651	0.00814436	v-ral simian leukemia viral oncogene B [Source:MGI Symbol;Acc:MGI:1927244]	protein_coding	5899
ENSMUSG00000006575	1861	51799	Rundc3a	-0.298007	6.34736	19.2052	0.000594753	0.00814436	RUN domain containing 3A [Source:MGI Symbol;Acc:MGI:1858752]	protein_coding	10900
ENSMUSG00000030245	2818	66964	Golt1b	0.373698	5.61303	19.1839	0.000597591	0.00817834	golgi transport 1B [Source:MGI Symbol;Acc:MGI:1914214]	protein_coding	51026
ENSMUSG00000060257	3395	545474	Scrt2	-0.587602	2.88882	19.1745	0.000598839	0.00818647	scratch family zinc finger 2 [Source:MGI Symbol;Acc:MGI:2139287]	protein_coding	85508
ENSMUSG00000037217	3261	20964	Syn1	-0.615982	4.18321	19.5374	0.000598897	0.00818647	synapsin I [Source:MGI Symbol;Acc:MGI:98460]	protein_coding	6853
ENSMUSG00000047604	2161	212398	Frat2	-0.555121	2.77222	19.168	0.000599715	0.00818887	frequently rearranged in advanced T cell lymphomas 2 [Source:MGI Symbol;Acc:MGI:2673967]	protein_coding	23401
ENSMUSG00000062444	1459	11775	Ap3b2	-0.22681	6.59663	19.1674	0.000599785	0.00818887	adaptor-related protein complex 3, beta 2 subunit [Source:MGI Symbol;Acc:MGI:1100869]	protein_coding	8120
ENSMUSG00000033705	1333	668880	Stard9	0.68123	4.54269	20.2236	0.00060109	0.00820131	START domain containing 9 [Source:MGI Symbol;Acc:MGI:3045258]	protein_coding	57519
ENSMUSG00000026922	1273	67512	Agpat2	0.876688	1.66796	19.1526	0.000601771	0.00820131	1-acylglycerol-3-phosphate O-acyltransferase 2 (lysophosphatidic acid acyltransferase, beta) [Source:MGI Symbol;Acc:MGI:1914762]	protein_coding	10555
ENSMUSG00000035615	5241	666060	Frmpd1	-0.798861	2.85267	19.1502	0.000602094	0.00820131	FERM and PDZ domain containing 1 [Source:MGI Symbol;Acc:MGI:2446274]	protein_coding	22844
ENSMUSG00000043631	3596	407800	Ecm2	0.755774	1.96543	19.15	0.000602124	0.00820131	extracellular matrix protein 2, female organ and adipocyte specific [Source:MGI Symbol;Acc:MGI:3039578]	protein_coding	1842
ENSMUSG00000036402	4248	14701	Gng12	1.06732	4.63731	22.2364	0.00060337	0.00820864	guanine nucleotide binding protein (G protein), gamma 12 [Source:MGI Symbol;Acc:MGI:1336171]	protein_coding	55970
ENSMUSG00000031955	3142	12927	Bcar1	-0.350068	4.80889	19.1407	0.000603377	0.00820864	breast cancer anti-estrogen resistance 1 [Source:MGI Symbol;Acc:MGI:108091]	protein_coding	9564
ENSMUSG00000042515	4600	245631	Mum1l1	0.716954	3.6451	19.4663	0.00060448	0.00821878	melanoma associated antigen (mutated) 1-like 1 [Source:MGI Symbol;Acc:MGI:2445062]	protein_coding	139221
ENSMUSG00000068876	4963	70737	Cgn	-0.599707	3.06347	19.1273	0.000605178	0.0082234	cingulin [Source:MGI Symbol;Acc:MGI:1927237]	protein_coding	57530
ENSMUSG00000034487	3642	68304	Kdelc2	1.08751	4.18548	21.8969	0.000606682	0.00823897	KDEL (Lys-Asp-Glu-Leu) containing 2 [Source:MGI Symbol;Acc:MGI:1923765]	protein_coding	143888
ENSMUSG00000037492	367	320158	Zmat4	-0.324834	4.76757	19.1134	0.000607059	0.00823922	zinc finger, matrin type 4 [Source:MGI Symbol;Acc:MGI:2443497]	protein_coding	79698
ENSMUSG00000026185	6006	16011	Igfbp5	1.67205	8.44924	23.8834	0.000608809	0.00825676	insulin-like growth factor binding protein 5 [Source:MGI Symbol;Acc:MGI:96440]	protein_coding	3488
ENSMUSG00000006423	3467	77644	C330007P06Rik	0.236365	5.4112	19.0986	0.00060907	0.00825676	RIKEN cDNA C330007P06 gene [Source:MGI Symbol;Acc:MGI:1924894]	protein_coding	63932
ENSMUSG00000027803	4697	97064	Wwtr1	0.694572	5.71066	21.044	0.000609487	0.00825754	WW domain containing transcription regulator 1 [Source:MGI Symbol;Acc:MGI:1917649]	protein_coding	25937
ENSMUSG00000042743	3048	218544	Sgtb	-0.29927	5.79602	19.0818	0.000611366	0.00827812	small glutamine-rich tetratricopeptide repeat (TPR)-containing, beta [Source:MGI Symbol;Acc:MGI:2444615]	protein_coding	54557
ENSMUSG00000039263	2467	228961	Npepl1	0.777786	3.18628	19.1356	0.0006121	0.00827853	aminopeptidase-like 1 [Source:MGI Symbol;Acc:MGI:2448523]	protein_coding	79716
ENSMUSG00000026837	8406	12831	Col5a1	1.92179	8.21462	24.1743	0.000612117	0.00827853	collagen, type V, alpha 1 [Source:MGI Symbol;Acc:MGI:88457]	protein_coding	1289
ENSMUSG00000007989	12734	14365	Fzd3	-0.250882	6.89323	19.0666	0.000613444	0.00829159	frizzled class receptor 3 [Source:MGI Symbol;Acc:MGI:108476]	protein_coding	7976
ENSMUSG00000000804	7053	237898	Usp32	-0.314559	6.18843	19.0627	0.000613978	0.00829393	ubiquitin specific peptidase 32 [Source:MGI Symbol;Acc:MGI:2144475]	protein_coding	84669
ENSMUSG00000029851	4497	232748	Tcaf2	1.08997	1.79242	19.0465	0.000616209	0.00831506	TRPM8 channel-associated factor 2 [Source:MGI Symbol;Acc:MGI:2385258]	protein_coding	285966
ENSMUSG00000090394	3447	67647	4930523C07Rik	1.23289	1.10759	19.0461	0.000616265	0.00831506	RIKEN cDNA 4930523C07 gene [Source:MGI Symbol;Acc:MGI:1914897]	protein_coding	9674
ENSMUSG00000022551	1194	66445	Cyc1	-0.276302	5.09356	19.034	0.000617938	0.00833273	cytochrome c-1 [Source:MGI Symbol;Acc:MGI:1913695]	protein_coding	1537
ENSMUSG00000053119	2654	66700	Chmp3	0.290924	5.31205	19.0288	0.000618657	0.00833754	charged multivesicular body protein 3 [Source:MGI Symbol;Acc:MGI:1913950]	protein_coding	100526767
ENSMUSG00000038217	564	380712	Tlcd2	1.00926	1.23857	19.0242	0.000619288	0.00833963	TLC domain containing 2 [Source:MGI Symbol;Acc:MGI:1917141]	protein_coding	727910
ENSMUSG00000021870	5476	83997	Slmap	-0.355146	5.34983	19.0224	0.000619538	0.00833963	sarcolemma associated protein [Source:MGI Symbol;Acc:MGI:1933549]	protein_coding	7871
ENSMUSG00000102692	10783	#N/A	Dchs2	1.08543	1.87237	19.0178	0.000620179	0.00834336	dachsous 2 (Drosophila) [Source:MGI Symbol;Acc:MGI:2685263]	protein_coding	54798
ENSMUSG00000093355	121	344	Snora26	-1.1789	0.72437	19.0085	0.000621474	0.00835307	small nucleolar RNA, H/ACA box 26 [Source:MGI Symbol;Acc:MGI:3819495]	snoRNA	#N/A
ENSMUSG00000032221	854	17427	Mns1	-0.618508	3.87004	19.1158	0.000621877	0.00835307	meiosis-specific nuclear structural protein 1 [Source:MGI Symbol;Acc:MGI:107933]	protein_coding	55329
ENSMUSG00000042734	4754	69480	Ttc9	-0.304922	5.15527	19.0048	0.00062199	0.00835307	tetratricopeptide repeat domain 9 [Source:MGI Symbol;Acc:MGI:1916730]	protein_coding	23508
ENSMUSG00000074340	2616	12659	Ovgp1	0.749771	3.31532	19.1174	0.000622414	0.00835388	oviductal glycoprotein 1 [Source:MGI Symbol;Acc:MGI:106661]	protein_coding	5016
ENSMUSG00000024862	2838	16594	Klc2	-0.32502	5.43717	18.9942	0.000623464	0.00836307	kinesin light chain 2 [Source:MGI Symbol;Acc:MGI:107953]	protein_coding	64837
ENSMUSG00000026971	4806	16420	Itgb6	1.15119	0.908278	18.9901	0.000624042	0.00836379	integrin beta 6 [Source:MGI Symbol;Acc:MGI:96615]	protein_coding	3694
ENSMUSG00000022708	563	56490	Zbtb20	0.439344	5.89077	19.0186	0.000624245	0.00836379	zinc finger and BTB domain containing 20 [Source:MGI Symbol;Acc:MGI:1929213]	protein_coding	26137
ENSMUSG00000041164	4199	52915	Zmiz2	-0.304121	4.36813	18.9818	0.000625202	0.00837174	zinc finger, MIZ-type containing 2 [Source:MGI Symbol;Acc:MGI:106374]	protein_coding	83637
ENSMUSG00000025738	3478	214931	Fbxl16	-0.262559	5.55077	18.9778	0.000625764	0.00837438	F-box and leucine-rich repeat protein 16 [Source:MGI Symbol;Acc:MGI:2448488]	protein_coding	146330
ENSMUSG00000067878	2891	320923	Map7d3	1.04558	0.716938	18.9713	0.000626681	0.00838176	MAP7 domain containing 3 [Source:MGI Symbol;Acc:MGI:2445051]	protein_coding	79649
ENSMUSG00000040312	2656	240084	Cchcr1	0.443927	2.73595	18.967	0.000627276	0.00838484	coiled-coil alpha-helical rod protein 1 [Source:MGI Symbol;Acc:MGI:2385321]	protein_coding	54535
ENSMUSG00000044636	4126	207785	Csrnp2	-0.268371	5.24599	18.9534	0.000629202	0.0084057	cysteine-serine-rich nuclear protein 2 [Source:MGI Symbol;Acc:MGI:2386852]	protein_coding	81566
ENSMUSG00000089809	2990	320292	Rasgef1b	-0.241329	6.26916	18.9392	0.000631203	0.0084268	RasGEF domain family, member 1B [Source:MGI Symbol;Acc:MGI:2443755]	protein_coding	153020
ENSMUSG00000032925	4065	223272	Itgbl1	0.845847	4.04159	20.483	0.000631652	0.0084268	integrin, beta-like 1 [Source:MGI Symbol;Acc:MGI:2443439]	protein_coding	9358
ENSMUSG00000020935	1744	68087	Dcakd	-0.217195	5.60931	18.9333	0.000632051	0.0084268	dephospho-CoA kinase domain containing [Source:MGI Symbol;Acc:MGI:1915337]	protein_coding	79877
ENSMUSG00000055210	2592	17301	Foxd2	1.42061	1.64237	19.337	0.000632532	0.0084268	forkhead box D2 [Source:MGI Symbol;Acc:MGI:1347471]	protein_coding	2306
ENSMUSG00000062380	1868	22152	Tubb3	-0.260783	6.98729	18.928	0.000632794	0.0084268	tubulin, beta 3 class III [Source:MGI Symbol;Acc:MGI:107813]	protein_coding	#N/A
ENSMUSG00000024030	3610	11307	Abcg1	-0.742051	5.09659	20.8991	0.000632982	0.0084268	ATP binding cassette subfamily G member 1 [Source:MGI Symbol;Acc:MGI:107704]	protein_coding	9619
ENSMUSG00000002496	6266	22084	Tsc2	-0.284472	5.96764	18.9207	0.000633843	0.00843134	tuberous sclerosis 2 [Source:MGI Symbol;Acc:MGI:102548]	protein_coding	7249
ENSMUSG00000005360	4163	20512	Slc1a3	-0.496416	4.94746	19.0328	0.000634057	0.00843134	solute carrier family 1 (glial high affinity glutamate transporter), member 3 [Source:MGI Symbol;Acc:MGI:99917]	protein_coding	6507
ENSMUSG00000031877	2859	72361	Ces2g	1.25328	2.59569	20.0816	0.000635068	0.00843743	carboxylesterase 2G [Source:MGI Symbol;Acc:MGI:1919611]	protein_coding	8824
ENSMUSG00000034858	2018	235493	Fam214a	-0.384517	5.55568	18.9104	0.00063531	0.00843743	family with sequence similarity 214, member A [Source:MGI Symbol;Acc:MGI:2387648]	protein_coding	56204
ENSMUSG00000090246	2405	#N/A	Gm17017	1.9399	-1.31035	18.9082	0.000635616	0.00843743	predicted gene 17017 [Source:MGI Symbol;Acc:MGI:4820558]	antisense_RNA	#N/A
ENSMUSG00000025175	1047	63828	Fn3k	-0.496008	3.30643	18.904	0.000636224	0.00843853	fructosamine 3 kinase [Source:MGI Symbol;Acc:MGI:1926834]	protein_coding	64122
ENSMUSG00000032194	5040	235041	Kank2	1.19791	3.88922	21.7348	0.000636778	0.00843853	KN motif and ankyrin repeat domains 2 [Source:MGI Symbol;Acc:MGI:2384568]	protein_coding	25959
ENSMUSG00000111611	6617	100040268	Olfr157	0.852127	0.524021	18.8999	0.000636801	0.00843853	olfactory receptor 157 [Source:MGI Symbol;Acc:MGI:1352684]	protein_coding	#N/A
ENSMUSG00000003779	3567	19348	Kif20a	0.435519	4.54979	18.893	0.000637794	0.00844682	kinesin family member 20A [Source:MGI Symbol;Acc:MGI:1201682]	protein_coding	10112
ENSMUSG00000022964	2347	77975	Tmem50b	-0.289682	4.42217	18.8883	0.000638475	0.00845096	transmembrane protein 50B [Source:MGI Symbol;Acc:MGI:1925225]	protein_coding	757
ENSMUSG00000021493	1756	67399	Pdlim7	0.477914	4.60865	18.882	0.000639376	0.00845623	PDZ and LIM domain 7 [Source:MGI Symbol;Acc:MGI:1914649]	protein_coding	9260
ENSMUSG00000038319	3193	16511	Kcnh2	-0.344134	4.24491	18.8804	0.000639609	0.00845623	potassium voltage-gated channel, subfamily H (eag-related), member 2 [Source:MGI Symbol;Acc:MGI:1341722]	protein_coding	3757
ENSMUSG00000020460	681	78294	Rps27a	0.378529	7.39148	18.8726	0.000640731	0.00846619	ribosomal protein S27A [Source:MGI Symbol;Acc:MGI:1925544]	protein_coding	#N/A
ENSMUSG00000112148	1142	14728	Lilrb4a	-1.06182	1.42161	18.8649	0.000641836	0.00847285	leukocyte immunoglobulin-like receptor, subfamily B, member 4A [Source:MGI Symbol;Acc:MGI:102701]	protein_coding	107987462
ENSMUSG00000114367	820	#N/A	AC157654.1	1.29247	6.07397	23.2287	0.000641972	0.00847285		processed_pseudogene	#N/A
ENSMUSG00000031227	3550	107528	Magee1	-0.33845	5.39109	18.8425	0.000645084	0.00850428	melanoma antigen, family E, 1 [Source:MGI Symbol;Acc:MGI:2148149]	protein_coding	57692
ENSMUSG00000025815	5480	209692	Dhtkd1	0.765083	2.79106	18.8425	0.000645093	0.00850428	dehydrogenase E1 and transketolase domain containing 1 [Source:MGI Symbol;Acc:MGI:2445096]	protein_coding	55526
ENSMUSG00000038587	6195	83397	Akap12	1.38313	7.99297	23.0484	0.00064657	0.00851015	A kinase (PRKA) anchor protein (gravin) 12 [Source:MGI Symbol;Acc:MGI:1932576]	protein_coding	9590
ENSMUSG00000027577	2071	11438	Chrna4	-0.424084	3.22623	18.829	0.000647059	0.00851015	cholinergic receptor, nicotinic, alpha polypeptide 4 [Source:MGI Symbol;Acc:MGI:87888]	protein_coding	1137
ENSMUSG00000022443	7433	17886	Myh9	0.557906	7.02714	19.6256	0.000647412	0.00851015	myosin, heavy polypeptide 9, non-muscle [Source:MGI Symbol;Acc:MGI:107717]	protein_coding	4627
ENSMUSG00000042759	3685	171504	Apobr	1.24085	1.22757	18.8231	0.00064791	0.00851015	apolipoprotein B receptor [Source:MGI Symbol;Acc:MGI:2176230]	protein_coding	55911
ENSMUSG00000078671	9085	244059	Chd2	-0.440577	6.50545	18.8864	0.000648051	0.00851015	chromodomain helicase DNA binding protein 2 [Source:MGI Symbol;Acc:MGI:2448567]	protein_coding	1106
ENSMUSG00000102717	3246	#N/A	Gm37759	1.06985	0.201905	18.8199	0.000648377	0.00851015	predicted gene, 37759 [Source:MGI Symbol;Acc:MGI:5610987]	antisense_RNA	#N/A
ENSMUSG00000031391	5126	16728	L1cam	-0.338443	5.38008	18.8179	0.000648676	0.00851015	L1 cell adhesion molecule [Source:MGI Symbol;Acc:MGI:96721]	protein_coding	3897
ENSMUSG00000027831	6431	72789	Veph1	1.5391	2.45356	20.6292	0.000648689	0.00851015	ventricular zone expressed PH domain-containing 1 [Source:MGI Symbol;Acc:MGI:1920039]	protein_coding	79674
ENSMUSG00000000031	2286	1808	H19	1.53682	10.6141	22.8146	0.000648872	0.00851015	H19, imprinted maternally expressed transcript [Source:MGI Symbol;Acc:MGI:95891]	lincRNA	#N/A
ENSMUSG00000040260	8956	76441	Daam2	0.785701	4.44614	20.4309	0.000650119	0.00852164	dishevelled associated activator of morphogenesis 2 [Source:MGI Symbol;Acc:MGI:1923691]	protein_coding	23500
ENSMUSG00000040054	3721	116848	Baz2a	-0.480067	5.63718	19.1505	0.000650816	0.00852196	bromodomain adjacent to zinc finger domain, 2A [Source:MGI Symbol;Acc:MGI:2151152]	protein_coding	11176
ENSMUSG00000042002	3016	116810	Foxn4	-1.12598	2.02514	18.8987	0.000650886	0.00852196	forkhead box N4 [Source:MGI Symbol;Acc:MGI:2151057]	protein_coding	121643
ENSMUSG00000021681	3249	66549	Aggf1	-0.299976	4.93416	18.7865	0.00065328	0.00854844	angiogenic factor with G patch and FHA domains 1 [Source:MGI Symbol;Acc:MGI:1913799]	protein_coding	55109
ENSMUSG00000067870	378	#N/A	Rpl31-ps8	0.520147	5.49678	19.3243	0.000653984	0.00855278	ribosomal protein L31, pseudogene 8 [Source:MGI Symbol;Acc:MGI:3647726]	processed_pseudogene	#N/A
ENSMUSG00000039244	1758	231868	E130309D02Rik	-0.370063	3.84069	18.7737	0.000655172	0.00856345	RIKEN cDNA E130309D02 gene [Source:MGI Symbol;Acc:MGI:2442621]	protein_coding	79034
ENSMUSG00000026712	5374	17533	Mrc1	-0.820696	1.06428	18.769	0.000655871	0.00856557	mannose receptor, C type 1 [Source:MGI Symbol;Acc:MGI:97142]	protein_coding	4360
ENSMUSG00000019302	4008	11975	Atp6v0a1	-0.425614	6.7567	18.7671	0.000656145	0.00856557	ATPase, H+ transporting, lysosomal V0 subunit A1 [Source:MGI Symbol;Acc:MGI:103286]	protein_coding	535
ENSMUSG00000086742	709	1490	Gm16201	1.25096	0.477873	18.7651	0.000656452	0.00856557	predicted gene 16201 [Source:MGI Symbol;Acc:MGI:3802153]	processed_transcript	#N/A
ENSMUSG00000043987	5541	214552	Cep164	-0.255978	4.58131	18.7619	0.00065692	0.0085661	centrosomal protein 164 [Source:MGI Symbol;Acc:MGI:2384878]	protein_coding	22897
ENSMUSG00000024247	2446	106522	Pkdcc	0.551921	4.40108	18.8848	0.000657445	0.0085661	protein kinase domain containing, cytoplasmic [Source:MGI Symbol;Acc:MGI:2147077]	protein_coding	91461
ENSMUSG00000084806	2318	2505	Gm15232	1.32549	1.0107	18.7545	0.000658022	0.0085661	predicted gene 15232 [Source:MGI Symbol;Acc:MGI:3705117]	lincRNA	#N/A
ENSMUSG00000020182	1922	13195	Ddc	0.744321	1.40192	18.7511	0.000658522	0.0085661	dopa decarboxylase [Source:MGI Symbol;Acc:MGI:94876]	protein_coding	1644
ENSMUSG00000075538	2541	53	Gm10855	1.97882	-0.0895519	18.7505	0.000658614	0.0085661	predicted gene 10855 [Source:MGI Symbol;Acc:MGI:3641819]	sense_intronic	#N/A
ENSMUSG00000036834	6259	269437	Plch1	-0.394289	6.38366	18.7497	0.00065873	0.0085661	phospholipase C, eta 1 [Source:MGI Symbol;Acc:MGI:2683547]	protein_coding	23007
ENSMUSG00000002265	8694	18616	Peg3	1.12305	8.66681	22.1086	0.000660544	0.00858209	paternally expressed 3 [Source:MGI Symbol;Acc:MGI:104748]	protein_coding	5178
ENSMUSG00000052738	1519	56451	Suclg1	-0.250091	5.34001	18.7365	0.000660707	0.00858209	succinate-CoA ligase, GDP-forming, alpha subunit [Source:MGI Symbol;Acc:MGI:1927234]	protein_coding	8802
ENSMUSG00000016128	5662	243362	Stard13	0.889739	3.34892	19.5281	0.000661276	0.00858445	StAR-related lipid transfer (START) domain containing 13 [Source:MGI Symbol;Acc:MGI:2385331]	protein_coding	90627
ENSMUSG00000055003	3569	211187	Lrtm2	-0.397586	4.90161	18.7303	0.000661636	0.00858445	leucine-rich repeats and transmembrane domains 2 [Source:MGI Symbol;Acc:MGI:2141485]	protein_coding	654429
ENSMUSG00000022514	4438	16180	Il1rap	0.78825	3.16039	18.8198	0.000664309	0.00861125	interleukin 1 receptor accessory protein [Source:MGI Symbol;Acc:MGI:104975]	protein_coding	3556
ENSMUSG00000034891	1351	104069	Sncb	-0.54009	4.66879	18.9928	0.000664793	0.00861125	synuclein, beta [Source:MGI Symbol;Acc:MGI:1889011]	protein_coding	6620
ENSMUSG00000032733	4571	235406	Snx33	0.65234	4.20454	19.2692	0.000664825	0.00861125	sorting nexin 33 [Source:MGI Symbol;Acc:MGI:2443239]	protein_coding	257364
ENSMUSG00000033282	7009	244585	Rpgrip1l	-0.280648	4.62516	18.705	0.000665432	0.00861414	Rpgrip1-like [Source:MGI Symbol;Acc:MGI:1920563]	protein_coding	23322
ENSMUSG00000072966	880	245607	Gprasp2	-0.282758	6.22668	18.7019	0.000665887	0.00861414	G protein-coupled receptor associated sorting protein 2 [Source:MGI Symbol;Acc:MGI:2442071]	protein_coding	100528062
ENSMUSG00000045441	8339	243385	Gprin3	-0.509744	4.2344	18.698	0.000666483	0.00861414	GPRIN family member 3 [Source:MGI Symbol;Acc:MGI:1924785]	protein_coding	285513
ENSMUSG00000026273	3097	69821	Mterf4	-0.295961	4.02861	18.6976	0.000666548	0.00861414	mitochondrial transcription termination factor 4 [Source:MGI Symbol;Acc:MGI:1918355]	protein_coding	130916
ENSMUSG00000034796	3018	102278	Cpne7	1.34138	1.58685	18.879	0.00066812	0.0086296	copine VII [Source:MGI Symbol;Acc:MGI:2142747]	protein_coding	27132
ENSMUSG00000047146	14369	52463	Tet1	-0.266868	6.09764	18.6832	0.000668711	0.00863132	tet methylcytosine dioxygenase 1 [Source:MGI Symbol;Acc:MGI:1098693]	protein_coding	80312
ENSMUSG00000020806	3593	217344	Rhbdf2	-0.396281	3.19703	18.6802	0.000669178	0.00863132	rhomboid 5 homolog 2 [Source:MGI Symbol;Acc:MGI:2442473]	protein_coding	79651
ENSMUSG00000021262	2121	14026	Evl	-0.332903	5.41828	18.6788	0.00066938	0.00863132	Ena-vasodilator stimulated phosphoprotein [Source:MGI Symbol;Acc:MGI:1194884]	protein_coding	51466
ENSMUSG00000020088	651	20224	Sar1a	0.436806	7.02139	18.6735	0.000670191	0.00863594	secretion associated Ras related GTPase 1A [Source:MGI Symbol;Acc:MGI:98230]	protein_coding	56681
ENSMUSG00000095115	6865	319622	Itpripl2	1.4273	5.07354	22.9567	0.00067049	0.00863594	inositol 1,4,5-triphosphate receptor interacting protein-like 2 [Source:MGI Symbol;Acc:MGI:2442416]	protein_coding	162073
ENSMUSG00000024500	2237	72930	Ppp2r2b	-0.51388	5.68812	19.2682	0.000674397	0.0086814	protein phosphatase 2, regulatory subunit B, beta [Source:MGI Symbol;Acc:MGI:1920180]	protein_coding	5521
ENSMUSG00000027993	7161	80890	Trim2	-0.343501	6.34228	18.6341	0.000676201	0.00869765	tripartite motif-containing 2 [Source:MGI Symbol;Acc:MGI:1933163]	protein_coding	23321
ENSMUSG00000023026	8914	239667	Dip2b	-0.233731	6.0147	18.6327	0.000676416	0.00869765	disco interacting protein 2 homolog B [Source:MGI Symbol;Acc:MGI:2145977]	protein_coding	57609
ENSMUSG00000097873	3615	#N/A	Gm26867	1.11476	0.802485	18.6297	0.000676877	0.0086987	predicted gene, 26867 [Source:MGI Symbol;Acc:MGI:5477361]	lincRNA	#N/A
ENSMUSG00000028024	4181	13809	Enpep	1.02492	1.44575	18.6271	0.000677278	0.00869899	glutamyl aminopeptidase [Source:MGI Symbol;Acc:MGI:106645]	protein_coding	2028
ENSMUSG00000031365	6284	27081	Zfp275	0.491951	5.31448	18.8895	0.000678047	0.00870359	zinc finger protein 275 [Source:MGI Symbol;Acc:MGI:1350985]	protein_coding	10838
ENSMUSG00000050700	3396	280635	Emilin3	2.52968	2.65461	22.4056	0.000678394	0.00870359	elastin microfibril interfacer 3 [Source:MGI Symbol;Acc:MGI:2389142]	protein_coding	90187
ENSMUSG00000024426	1452	73242	Atat1	-0.316457	3.71417	18.6059	0.000680546	0.00872633	alpha tubulin acetyltransferase 1 [Source:MGI Symbol;Acc:MGI:1913869]	protein_coding	79969
ENSMUSG00000029234	1897	21982	Tmem165	0.439866	5.53823	18.5976	0.000681829	0.00873791	transmembrane protein 165 [Source:MGI Symbol;Acc:MGI:894407]	protein_coding	55858
ENSMUSG00000048148	3826	319555	Nwd1	-0.54407	2.88802	18.5933	0.000682488	0.00874147	NACHT and WD repeat domain containing 1 [Source:MGI Symbol;Acc:MGI:2442268]	protein_coding	284434
ENSMUSG00000027810	2299	229317	Eif2a	0.247069	5.49635	18.5709	0.00068597	0.00878118	eukaryotic translation initiation factor 2A [Source:MGI Symbol;Acc:MGI:1098684]	protein_coding	83939
ENSMUSG00000056216	4709	12611	Cebpg	0.267442	5.1969	18.5565	0.000688223	0.00879888	CCAAT/enhancer binding protein (C/EBP), gamma [Source:MGI Symbol;Acc:MGI:104982]	protein_coding	1054
ENSMUSG00000111116	4129	#N/A	AC153955.2	1.60894	-0.421852	18.5564	0.000688235	0.00879888		lincRNA	#N/A
ENSMUSG00000000631	7513	360013	Myo18a	-0.29202	5.41728	18.5514	0.000689023	0.00879888	myosin XVIIIA [Source:MGI Symbol;Acc:MGI:2667185]	protein_coding	399687
ENSMUSG00000003974	3049	108069	Grm3	-0.319006	3.62588	18.5511	0.000689073	0.00879888	glutamate receptor, metabotropic 3 [Source:MGI Symbol;Acc:MGI:1351340]	protein_coding	2913
ENSMUSG00000055567	13613	329178	Unc80	-0.506556	6.88365	19.0654	0.000689267	0.00879888	unc-80, NALCN activator [Source:MGI Symbol;Acc:MGI:2652882]	protein_coding	285175
ENSMUSG00000038312	2290	108687	Edem2	-0.301278	4.29166	18.5467	0.000689753	0.00880019	ER degradation enhancer, mannosidase alpha-like 2 [Source:MGI Symbol;Acc:MGI:1915540]	protein_coding	55741
ENSMUSG00000020160	7553	17268	Meis1	-0.416507	6.54984	18.5328	0.000691939	0.00882318	Meis homeobox 1 [Source:MGI Symbol;Acc:MGI:104717]	protein_coding	4211
ENSMUSG00000110344	1256	#N/A	Gm45716	-0.59619	3.47193	18.5188	0.000694143	0.00884638	predicted gene 45716 [Source:MGI Symbol;Acc:MGI:5804831]	protein_coding	#N/A
ENSMUSG00000020142	3872	55963	Slc1a4	0.70393	5.65287	20.4544	0.000695592	0.00885945	solute carrier family 1 (glutamate/neutral amino acid transporter), member 4 [Source:MGI Symbol;Acc:MGI:2135601]	protein_coding	6509
ENSMUSG00000031554	2117	11499	Adam5	1.21726	0.264245	18.5075	0.00069594	0.00885945	a disintegrin and metallopeptidase domain 5 [Source:MGI Symbol;Acc:MGI:104730]	protein_coding	#N/A
ENSMUSG00000025724	480	56529	Sec11a	0.306357	4.9698	18.495	0.000697925	0.0088798	SEC11 homolog A, signal peptidase complex subunit [Source:MGI Symbol;Acc:MGI:1929464]	protein_coding	23478
ENSMUSG00000002897	4804	16172	Il17ra	0.652683	2.63856	18.4912	0.00069853	0.00888258	interleukin 17 receptor A [Source:MGI Symbol;Acc:MGI:107399]	protein_coding	23765
ENSMUSG00000020241	3949	12834	Col6a2	2.41848	7.16024	23.8708	0.000700259	0.00889964	collagen, type VI, alpha 2 [Source:MGI Symbol;Acc:MGI:88460]	protein_coding	1292
ENSMUSG00000110742	534	#N/A	AC121905.4	0.677418	3.91089	18.9618	0.000701657	0.00891171		protein_coding	#N/A
ENSMUSG00000006782	2357	12799	Cnp	-0.356113	3.53272	18.4695	0.000701985	0.00891171	2',3'-cyclic nucleotide 3' phosphodiesterase [Source:MGI Symbol;Acc:MGI:88437]	protein_coding	1267
ENSMUSG00000025647	1910	66940	Shisa5	1.03258	4.50529	21.2031	0.000704674	0.00894091	shisa family member 5 [Source:MGI Symbol;Acc:MGI:1915044]	protein_coding	51246
ENSMUSG00000032366	1714	22003	Tpm1	0.618187	7.52741	19.5991	0.000705327	0.00894426	tropomyosin 1, alpha [Source:MGI Symbol;Acc:MGI:98809]	protein_coding	7168
ENSMUSG00000032718	2376	67729	Mansc1	1.56509	-0.721122	18.4449	0.000705943	0.00894714	MANSC domain containing 1 [Source:MGI Symbol;Acc:MGI:1914979]	protein_coding	54682
ENSMUSG00000020300	6303	67579	Cpeb4	-0.260356	5.70447	18.4339	0.00070771	0.00896459	cytoplasmic polyadenylation element binding protein 4 [Source:MGI Symbol;Acc:MGI:1914829]	protein_coding	80315
ENSMUSG00000047842	4786	68203	Diras2	-0.285252	5.49362	18.4235	0.000709398	0.00898102	DIRAS family, GTP-binding RAS-like 2 [Source:MGI Symbol;Acc:MGI:1915453]	protein_coding	54769
ENSMUSG00000035456	3316	77630	Prdm8	-0.366902	4.90072	18.4135	0.000711019	0.00899658	PR domain containing 8 [Source:MGI Symbol;Acc:MGI:1924880]	protein_coding	56978
ENSMUSG00000022456	4731	24050	Sept3	-0.327718	6.89873	18.4064	0.000712174	0.00900623	septin 3 [Source:MGI Symbol;Acc:MGI:1345148]	protein_coding	55964
ENSMUSG00000054199	7537	76022	Gon4l	-0.298215	6.11168	18.3956	0.000713927	0.00902345	gon-4-like (C.elegans) [Source:MGI Symbol;Acc:MGI:1917579]	protein_coding	55249
ENSMUSG00000070687	2904	15552	Htr1d	0.881565	0.970583	18.3844	0.000715759	0.00904162	5-hydroxytryptamine (serotonin) receptor 1D [Source:MGI Symbol;Acc:MGI:96276]	protein_coding	3352
ENSMUSG00000028413	3983	14595	B4galt1	0.770456	5.2024	20.5028	0.000716221	0.00904249	UDP-Gal:betaGlcNAc beta 1,4- galactosyltransferase, polypeptide 1 [Source:MGI Symbol;Acc:MGI:95705]	protein_coding	2683
ENSMUSG00000064513	133	#N/A	Snora9	-1.36684	0.576944	18.3702	0.000718085	0.00906104	small nucleolar RNA, H/ACA box 9 [Source:MGI Symbol;Acc:MGI:5452234]	snoRNA	#N/A
ENSMUSG00000026764	6856	16574	Kif5c	-0.313372	8.2849	18.3664	0.000718711	0.00906396	kinesin family member 5C [Source:MGI Symbol;Acc:MGI:1098269]	protein_coding	3800
ENSMUSG00000021051	1382	26932	Ppp2r5e	-0.285665	4.95233	18.3634	0.000719204	0.00906452	protein phosphatase 2, regulatory subunit B', epsilon [Source:MGI Symbol;Acc:MGI:1349473]	protein_coding	5529
ENSMUSG00000002257	2277	23853	Def6	1.06568	1.24769	18.3614	0.000719544	0.00906452	differentially expressed in FDCP 6 [Source:MGI Symbol;Acc:MGI:1346328]	protein_coding	50619
ENSMUSG00000018774	1230	12514	Cd68	-0.898215	2.0461	18.3504	0.000721355	0.00908236	CD68 antigen [Source:MGI Symbol;Acc:MGI:88342]	protein_coding	968
ENSMUSG00000084319	519	#N/A	Tpt1-ps3	0.940873	5.86311	21.437	0.000726232	0.00913875	tumor protein, translationally-controlled, pseudogene 3 [Source:MGI Symbol;Acc:MGI:2664997]	processed_pseudogene	#N/A
ENSMUSG00000035325	1686	69162	Sec31a	0.465365	6.81291	18.5074	0.000727731	0.00915261	Sec31 homolog A (S. cerevisiae) [Source:MGI Symbol;Acc:MGI:1916412]	protein_coding	22872
ENSMUSG00000052310	2364	30791	Slc39a1	0.648021	5.74973	19.9134	0.000728495	0.00915415	solute carrier family 39 (zinc transporter), member 1 [Source:MGI Symbol;Acc:MGI:1353474]	protein_coding	27173
ENSMUSG00000002014	765	20832	Ssr4	0.475467	4.87576	18.3064	0.000728651	0.00915415	signal sequence receptor, delta [Source:MGI Symbol;Acc:MGI:1099464]	protein_coding	6748
ENSMUSG00000061798	6935	258455	Olfr1204	0.918771	2.24415	18.3035	0.000729136	0.00915524	olfactory receptor 1204 [Source:MGI Symbol;Acc:MGI:3031038]	protein_coding	#N/A
ENSMUSG00000058301	4518	19704	Upf1	-0.355597	5.13333	18.2968	0.000730261	0.00916436	UPF1 regulator of nonsense transcripts homolog (yeast) [Source:MGI Symbol;Acc:MGI:107995]	protein_coding	5976
ENSMUSG00000038648	7082	208647	Creb3l2	1.04053	3.78272	20.424	0.000732641	0.0091892	cAMP responsive element binding protein 3-like 2 [Source:MGI Symbol;Acc:MGI:2442695]	protein_coding	64764
ENSMUSG00000075254	332	77446	Heg1	0.778878	5.83434	20.6465	0.000734079	0.00920222	heart development protein with EGF-like domains 1 [Source:MGI Symbol;Acc:MGI:1924696]	protein_coding	57493
ENSMUSG00000046442	6344	320472	Ppm1e	-0.355749	6.28044	18.2637	0.000735828	0.00921911	protein phosphatase 1E (PP2C domain containing) [Source:MGI Symbol;Acc:MGI:2444096]	protein_coding	22843
ENSMUSG00000032431	1674	56693	Crtap	1.39471	4.84838	22.2125	0.000738112	0.00924269	cartilage associated protein [Source:MGI Symbol;Acc:MGI:1891221]	protein_coding	10491
ENSMUSG00000026610	450	26381	Esrrg	-0.416372	6.03115	18.2458	0.000738857	0.00924347	estrogen-related receptor gamma [Source:MGI Symbol;Acc:MGI:1347056]	protein_coding	2104
ENSMUSG00000031119	2651	14735	Gpc4	1.0556	4.08009	20.7114	0.000738979	0.00924347	glypican 4 [Source:MGI Symbol;Acc:MGI:104902]	protein_coding	2239
ENSMUSG00000036019	2779	278279	Tmtc2	-0.395984	4.71585	18.238	0.000740191	0.0092536	transmembrane and tetratricopeptide repeat containing 2 [Source:MGI Symbol;Acc:MGI:1914057]	protein_coding	160335
ENSMUSG00000031875	502	68119	Cmtm3	0.894145	3.58874	19.4487	0.00074182	0.00926891	CKLF-like MARVEL transmembrane domain containing 3 [Source:MGI Symbol;Acc:MGI:2447162]	protein_coding	123920
ENSMUSG00000018398	500	20362	Sept8	0.425574	5.82517	18.2153	0.00074405	0.00928577	septin 8 [Source:MGI Symbol;Acc:MGI:894310]	protein_coding	23176
ENSMUSG00000040565	7204	107182	Btaf1	-0.234782	6.36945	18.2091	0.000745115	0.00928577	B-TFIID TATA-box binding protein associated factor 1 [Source:MGI Symbol;Acc:MGI:2147538]	protein_coding	9044
ENSMUSG00000025809	3815	16412	Itgb1	0.990626	7.6338	21.2421	0.00074523	0.00928577	integrin beta 1 (fibronectin receptor beta) [Source:MGI Symbol;Acc:MGI:96610]	protein_coding	3688
ENSMUSG00000086732	1333	#N/A	Gm6117	1.07455	0.767965	18.2071	0.000745466	0.00928577	predicted gene 6117 [Source:MGI Symbol;Acc:MGI:3647032]	lincRNA	#N/A
ENSMUSG00000050628	1482	319370	Ubald2	-0.363024	4.91135	18.2064	0.00074558	0.00928577	UBA-like domain containing 2 [Source:MGI Symbol;Acc:MGI:1914635]	protein_coding	283991
ENSMUSG00000011256	6383	11492	Adam19	0.801029	4.83263	20.2226	0.000745593	0.00928577	a disintegrin and metallopeptidase domain 19 (meltrin beta) [Source:MGI Symbol;Acc:MGI:105377]	protein_coding	8728
ENSMUSG00000038633	2048	13244	Degs1	0.670843	5.26467	19.7259	0.000746305	0.00928908	delta(4)-desaturase, sphingolipid 1 [Source:MGI Symbol;Acc:MGI:1097711]	protein_coding	8560
ENSMUSG00000020721	5953	78455	Helz	-0.273097	5.09718	18.2001	0.000746667	0.00928908	helicase with zinc finger domain [Source:MGI Symbol;Acc:MGI:1925705]	protein_coding	9931
ENSMUSG00000028223	2959	67460	Decr1	0.445125	4.09982	18.1964	0.000747303	0.00929195	2,4-dienoyl CoA reductase 1, mitochondrial [Source:MGI Symbol;Acc:MGI:1914710]	protein_coding	1666
ENSMUSG00000075176	5191	258583	Olfr1085	1.04962	1.13399	18.1935	0.000747799	0.00929309	olfactory receptor 1085 [Source:MGI Symbol;Acc:MGI:3030919]	protein_coding	219473
ENSMUSG00000040640	6233	238988	Erc2	-0.269673	5.62743	18.1863	0.000749027	0.00930333	ELKS/RAB6-interacting/CAST family member 2 [Source:MGI Symbol;Acc:MGI:1098749]	protein_coding	26059
ENSMUSG00000047547	2186	74325	Cltb	-0.367238	7.81329	18.1819	0.000749791	0.00930777	clathrin, light polypeptide (Lcb) [Source:MGI Symbol;Acc:MGI:1921575]	protein_coding	1212
ENSMUSG00000035781	1898	109284	R3hdm4	-0.319711	5.25843	18.1645	0.000752807	0.00934018	R3H domain containing 4 [Source:MGI Symbol;Acc:MGI:1924814]	protein_coding	91300
ENSMUSG00000031375	828	12111	Bgn	1.55087	6.71837	22.6499	0.000753552	0.00934437	biglycan [Source:MGI Symbol;Acc:MGI:88158]	protein_coding	633
ENSMUSG00000034126	5064	217734	Pomt2	-0.274819	6.20942	18.1547	0.000754499	0.00935106	protein-O-mannosyltransferase 2 [Source:MGI Symbol;Acc:MGI:2444430]	protein_coding	29954
ENSMUSG00000045092	3046	13609	S1pr1	0.746248	2.84881	18.1518	0.000755013	0.0093524	sphingosine-1-phosphate receptor 1 [Source:MGI Symbol;Acc:MGI:1096355]	protein_coding	1901
ENSMUSG00000034687	15848	231470	Fras1	0.678834	4.465	19.1528	0.000757457	0.00937761	Fraser extracellular matrix complex subunit 1 [Source:MGI Symbol;Acc:MGI:2385368]	protein_coding	80144
ENSMUSG00000039523	5151	230967	Cep104	-0.372624	3.69198	18.133	0.000758294	0.00938271	centrosomal protein 104 [Source:MGI Symbol;Acc:MGI:2687282]	protein_coding	9731
ENSMUSG00000039347	1789	76252	Atp6v0e2	-0.254621	7.22746	18.1307	0.000758685	0.00938271	ATPase, H+ transporting, lysosomal V0 subunit E2 [Source:MGI Symbol;Acc:MGI:1923502]	protein_coding	155066
ENSMUSG00000037499	742	66208	Nenf	0.688701	4.46634	19.195	0.000761133	0.00940783	neuron derived neurotrophic factor [Source:MGI Symbol;Acc:MGI:1913458]	protein_coding	29937
ENSMUSG00000027540	4213	19246	Ptpn1	-0.320132	4.6574	18.1145	0.000761536	0.00940783	protein tyrosine phosphatase, non-receptor type 1 [Source:MGI Symbol;Acc:MGI:97805]	protein_coding	5770
ENSMUSG00000000374	5047	216131	Trappc10	-0.233034	6.07126	18.106	0.000763029	0.00941988	trafficking protein particle complex 10 [Source:MGI Symbol;Acc:MGI:1336209]	protein_coding	102724200
ENSMUSG00000001240	1178	54409	Ramp2	1.9399	2.8365	21.2268	0.000763331	0.00941988	receptor (calcitonin) activity modifying protein 2 [Source:MGI Symbol;Acc:MGI:1859650]	protein_coding	10266
ENSMUSG00000054792	4530	270201	Klhl18	-0.441616	5.18165	18.0948	0.000764993	0.00943532	kelch-like 18 [Source:MGI Symbol;Acc:MGI:2143315]	protein_coding	23276
ENSMUSG00000020023	629	319880	Tmcc3	0.342695	3.91366	18.0907	0.00076572	0.00943922	transmembrane and coiled coil domains 3 [Source:MGI Symbol;Acc:MGI:2442900]	protein_coding	57458
ENSMUSG00000078515	9553	68817	Ddi2	-0.26258	6.53182	18.0872	0.000766344	0.00944185	DNA-damage inducible protein 2 [Source:MGI Symbol;Acc:MGI:1917244]	protein_coding	6248
ENSMUSG00000027712	1731	11747	Anxa5	1.04357	5.90979	21.511	0.000768281	0.00946064	annexin A5 [Source:MGI Symbol;Acc:MGI:106008]	protein_coding	308
ENSMUSG00000019189	4214	74315	Rnf145	-0.439085	6.3494	18.2301	0.00076878	0.00946124	ring finger protein 145 [Source:MGI Symbol;Acc:MGI:1921565]	protein_coding	153830
ENSMUSG00000040435	389	17872	Ppp1r15a	0.719421	3.73166	18.5917	0.000769199	0.00946124	protein phosphatase 1, regulatory (inhibitor) subunit 15A [Source:MGI Symbol;Acc:MGI:1927072]	protein_coding	23645
ENSMUSG00000023191	2850	14789	P3h3	0.809061	5.65021	20.5375	0.000769573	0.00946124	prolyl 3-hydroxylase 3 [Source:MGI Symbol;Acc:MGI:1315208]	protein_coding	10536
ENSMUSG00000038664	15153	235439	Herc1	-0.27446	7.8639	18.0667	0.000769977	0.00946124	HECT and RLD domain containing E3 ubiquitin protein ligase family member 1 [Source:MGI Symbol;Acc:MGI:2384589]	protein_coding	8925
ENSMUSG00000038855	6235	320404	Itpkb	0.897912	3.05024	18.5385	0.000771373	0.00947333	inositol 1,4,5-trisphosphate 3-kinase B [Source:MGI Symbol;Acc:MGI:109235]	protein_coding	3707
ENSMUSG00000024392	3787	224727	Bag6	-0.341152	6.86746	18.043	0.000774214	0.00949919	BCL2-associated athanogene 6 [Source:MGI Symbol;Acc:MGI:1919439]	protein_coding	7917
ENSMUSG00000034310	6139	243274	Tmem132d	-0.457902	3.30009	18.0414	0.000774491	0.00949919	transmembrane protein 132D [Source:MGI Symbol;Acc:MGI:3044963]	protein_coding	121256
ENSMUSG00000018548	5632	68729	Trim37	-0.242094	6.33132	18.0377	0.000775163	0.00949919	tripartite motif-containing 37 [Source:MGI Symbol;Acc:MGI:2153072]	protein_coding	4591
ENSMUSG00000043252	4670	100201	Tmem64	0.526045	4.67938	18.2416	0.000775262	0.00949919	transmembrane protein 64 [Source:MGI Symbol;Acc:MGI:2140359]	protein_coding	169200
ENSMUSG00000025417	3307	117150	Pip4k2c	-0.272411	4.63452	18.032	0.000776189	0.00949919	phosphatidylinositol-5-phosphate 4-kinase, type II, gamma [Source:MGI Symbol;Acc:MGI:2152214]	protein_coding	79837
ENSMUSG00000078676	3963	192160	Casc3	-0.313812	4.42273	18.0311	0.000776345	0.00949919	cancer susceptibility candidate 3 [Source:MGI Symbol;Acc:MGI:2179723]	protein_coding	22794
ENSMUSG00000061175	7299	329679	Fnip2	-0.316701	5.07577	18.03	0.000776535	0.00949919	folliculin interacting protein 2 [Source:MGI Symbol;Acc:MGI:2683054]	protein_coding	57600
ENSMUSG00000043323	2700	381668	Fbrsl1	-0.43748	3.74635	18.0283	0.000776849	0.00949919	fibrosin-like 1 [Source:MGI Symbol;Acc:MGI:1920907]	protein_coding	57666
ENSMUSG00000025287	447	56360	Acot9	0.805666	3.94397	19.2519	0.000777218	0.00949919	acyl-CoA thioesterase 9 [Source:MGI Symbol;Acc:MGI:1928939]	protein_coding	23597
ENSMUSG00000022512	3247	12737	Cldn1	2.2922	3.60141	22.3647	0.000777612	0.00949919	claudin 1 [Source:MGI Symbol;Acc:MGI:1276109]	protein_coding	9076
ENSMUSG00000038608	7198	210293	Dock10	0.431818	4.114	18.0211	0.000778138	0.00950057	dedicator of cytokinesis 10 [Source:MGI Symbol;Acc:MGI:2146320]	protein_coding	55619
ENSMUSG00000025369	603	68094	Smarcc2	-0.245471	7.19551	18.0184	0.00077862	0.0095014	SWI/SNF related, matrix associated, actin dependent regulator of chromatin, subfamily c, member 2 [Source:MGI Symbol;Acc:MGI:1915344]	protein_coding	6601
ENSMUSG00000032555	5224	235559	Topbp1	0.318373	5.51515	18.0138	0.000779451	0.00950649	topoisomerase (DNA) II binding protein 1 [Source:MGI Symbol;Acc:MGI:1920018]	protein_coding	11073
ENSMUSG00000025921	3587	98711	Rdh10	-0.543663	5.30888	18.7204	0.00078025	0.00951119	retinol dehydrogenase 10 (all-trans) [Source:MGI Symbol;Acc:MGI:1924238]	protein_coding	157506
ENSMUSG00000033676	5712	14402	Gabrb3	-0.253357	7.19934	17.9948	0.000782891	0.0095248	gamma-aminobutyric acid (GABA) A receptor, subunit beta 3 [Source:MGI Symbol;Acc:MGI:95621]	protein_coding	2562
ENSMUSG00000023473	9930	107934	Celsr3	-0.463325	4.63847	17.9943	0.000782978	0.0095248	cadherin, EGF LAG seven-pass G-type receptor 3 [Source:MGI Symbol;Acc:MGI:1858236]	protein_coding	1951
ENSMUSG00000107269	9930	107934	Celsr3	-0.463325	4.63847	17.9943	0.000782978	0.0095248	cadherin, EGF LAG seven-pass G-type receptor 3 [Source:MGI Symbol;Acc:MGI:1858236]	protein_coding	#N/A
ENSMUSG00000029547	7102	68510	Ints1	-0.281032	5.65258	17.9941	0.000783025	0.0095248	integrator complex subunit 1 [Source:MGI Symbol;Acc:MGI:1915760]	protein_coding	26173
ENSMUSG00000022483	5104	12824	Col2a1	-1.43277	5.02615	22.1508	0.00078376	0.0095287	collagen, type II, alpha 1 [Source:MGI Symbol;Acc:MGI:88452]	protein_coding	1280
ENSMUSG00000028982	1887	70556	Slc25a33	-0.42552	4.33307	17.9717	0.000787097	0.00956122	solute carrier family 25, member 33 [Source:MGI Symbol;Acc:MGI:1917806]	protein_coding	84275
ENSMUSG00000018395	2290	16568	Kif3a	-0.243035	5.76663	17.9708	0.000787267	0.00956122	kinesin family member 3A [Source:MGI Symbol;Acc:MGI:107689]	protein_coding	11127
ENSMUSG00000027329	2328	70997	Spef1	-0.581251	2.50328	17.959	0.000789408	0.00957793	sperm flagellar 1 [Source:MGI Symbol;Acc:MGI:3513546]	protein_coding	25876
ENSMUSG00000009687	1166	18301	Fxyd5	0.98814	1.36591	17.9587	0.000789477	0.00957793	FXYD domain-containing ion transport regulator 5 [Source:MGI Symbol;Acc:MGI:1201785]	protein_coding	53827
ENSMUSG00000052105	7221	68617	Mtcl1	-0.723197	5.28785	19.8787	0.00079046	0.00958016	microtubule crosslinking factor 1 [Source:MGI Symbol;Acc:MGI:1915867]	protein_coding	23255
ENSMUSG00000044499	709	319415	Hs3st5	-0.494294	3.3025	17.9491	0.000791228	0.00958016	heparan sulfate (glucosamine) 3-O-sulfotransferase 5 [Source:MGI Symbol;Acc:MGI:2441996]	protein_coding	222537
ENSMUSG00000053825	5429	327814	Ppfia2	-0.338941	7.20563	17.9487	0.000791308	0.00958016	protein tyrosine phosphatase, receptor type, f polypeptide (PTPRF), interacting protein (liprin), alpha 2 [Source:MGI Symbol;Acc:MGI:2443834]	protein_coding	8499
ENSMUSG00000040703	2745	74134	Cyp2s1	1.15808	0.0718364	17.9486	0.000791329	0.00958016	cytochrome P450, family 2, subfamily s, polypeptide 1 [Source:MGI Symbol;Acc:MGI:1921384]	protein_coding	29785
ENSMUSG00000036782	3251	67455	Klhl13	0.51584	5.41715	18.4509	0.000792335	0.00958729	kelch-like 13 [Source:MGI Symbol;Acc:MGI:1914705]	protein_coding	90293
ENSMUSG00000014867	3281	20932	Surf4	0.556145	6.87635	18.7944	0.000793002	0.00959031	surfeit gene 4 [Source:MGI Symbol;Acc:MGI:98445]	protein_coding	6836
ENSMUSG00000053519	1840	70357	Kcnip1	-0.239426	5.16264	17.9306	0.00079464	0.00960507	Kv channel-interacting protein 1 [Source:MGI Symbol;Acc:MGI:1917607]	protein_coding	30820
ENSMUSG00000026836	2891	11477	Acvr1	0.515305	2.90765	17.927	0.000795296	0.00960794	activin A receptor, type 1 [Source:MGI Symbol;Acc:MGI:87911]	protein_coding	90
ENSMUSG00000052713	6112	269023	Zfp608	-0.346732	6.03875	17.9229	0.000796057	0.00961209	zinc finger protein 608 [Source:MGI Symbol;Acc:MGI:2442338]	protein_coding	57507
ENSMUSG00000031885	2883	12400	Cbfb	0.319726	5.38365	17.92	0.000796591	0.00961348	core binding factor beta [Source:MGI Symbol;Acc:MGI:99851]	protein_coding	865
ENSMUSG00000032338	6118	330953	Hcn4	-0.45235	3.27627	17.9118	0.00079811	0.00962223	hyperpolarization-activated, cyclic nucleotide-gated K+ 4 [Source:MGI Symbol;Acc:MGI:1298209]	protein_coding	10021
ENSMUSG00000033545	4600	170737	Znrf1	-0.317912	5.18946	17.9114	0.000798182	0.00962223	zinc and ring finger 1 [Source:MGI Symbol;Acc:MGI:2177308]	protein_coding	84937
ENSMUSG00000057963	2918	217837	Itpk1	-0.292482	4.87975	17.9063	0.000799123	0.00962223	inositol 1,3,4-triphosphate 5/6 kinase [Source:MGI Symbol;Acc:MGI:2446159]	protein_coding	3705
ENSMUSG00000024736	3657	98170	Tmem132a	-0.208755	6.11676	17.9032	0.000799704	0.00962223	transmembrane protein 132A [Source:MGI Symbol;Acc:MGI:2147810]	protein_coding	54972
ENSMUSG00000030082	3172	53421	Sec61a1	0.441631	7.13282	17.9133	0.000799799	0.00962223	Sec61 alpha 1 subunit (S. cerevisiae) [Source:MGI Symbol;Acc:MGI:1858417]	protein_coding	29927
ENSMUSG00000029127	2868	75079	Zbtb49	-0.302264	4.09471	17.9021	0.000799917	0.00962223	zinc finger and BTB domain containing 49 [Source:MGI Symbol;Acc:MGI:1922329]	protein_coding	166793
ENSMUSG00000043740	3996	320148	B430306N03Rik	0.789401	2.92728	17.9003	0.000800248	0.00962223	RIKEN cDNA B430306N03 gene [Source:MGI Symbol;Acc:MGI:2443478]	protein_coding	#N/A
ENSMUSG00000029712	508	83766	Actl6b	-0.236736	4.96629	17.8906	0.000802051	0.00963888	actin-like 6B [Source:MGI Symbol;Acc:MGI:1933548]	protein_coding	51412
ENSMUSG00000006519	638	13057	Cyba	1.03195	2.9132	18.6994	0.000804234	0.00966006	cytochrome b-245, alpha polypeptide [Source:MGI Symbol;Acc:MGI:1316658]	protein_coding	1535
ENSMUSG00000031822	2504	382034	Gse1	-0.678418	4.89654	19.2985	0.000804876	0.00966271	genetic suppressor element 1, coiled-coil protein [Source:MGI Symbol;Acc:MGI:1098275]	protein_coding	23199
ENSMUSG00000104713	4173	100702	Gbp6	1.50447	3.3784	20.7658	0.000805849	0.00966772	guanylate binding protein 6 [Source:MGI Symbol;Acc:MGI:2140937]	protein_coding	163351
ENSMUSG00000089995	404	#N/A	Gm15716	1.57802	1.74814	18.8954	0.000806134	0.00966772	predicted gene 15716 [Source:MGI Symbol;Acc:MGI:3783158]	antisense_RNA	#N/A
ENSMUSG00000097364	3220	#N/A	Gm26719	0.98083	2.51311	18.0314	0.000807786	0.00968248	predicted gene, 26719 [Source:MGI Symbol;Acc:MGI:5477213]	lincRNA	#N/A
ENSMUSG00000048899	4097	194237	Rimkla	-0.483704	3.18232	17.8355	0.000812396	0.00973266	ribosomal modification protein rimK-like family member A [Source:MGI Symbol;Acc:MGI:3040686]	protein_coding	284716
ENSMUSG00000020439	1747	29856	Smtn	0.692112	3.61825	18.1132	0.000814275	0.00974544	smoothelin [Source:MGI Symbol;Acc:MGI:1354727]	protein_coding	6525
ENSMUSG00000050370	1350	12642	Ch25h	2.88903	-0.815054	17.8254	0.000814312	0.00974544	cholesterol 25-hydroxylase [Source:MGI Symbol;Acc:MGI:1333869]	protein_coding	9023
ENSMUSG00000039148	5091	20227	Sart1	-0.328983	5.06532	17.8207	0.000815194	0.00975092	squamous cell carcinoma antigen recognized by T cells 1 [Source:MGI Symbol;Acc:MGI:1309453]	protein_coding	9092
ENSMUSG00000025188	2847	192236	Hps1	0.63894	2.36956	17.8123	0.000816801	0.00976507	HPS1, biogenesis of lysosomal organelles complex 3 subunit 1 [Source:MGI Symbol;Acc:MGI:2177763]	protein_coding	3257
ENSMUSG00000035486	701	216166	Plk5	-0.696842	1.87051	17.7969	0.000819731	0.00979274	polo like kinase 5 [Source:MGI Symbol;Acc:MGI:3026984]	protein_coding	126520
ENSMUSG00000026458	6067	68507	Ppfia4	-0.334748	3.85331	17.7952	0.00082006	0.00979274	protein tyrosine phosphatase, receptor type, f polypeptide (PTPRF), interacting protein (liprin), alpha 4 [Source:MGI Symbol;Acc:MGI:1915757]	protein_coding	8497
ENSMUSG00000020297	2239	18197	Nsg2	-0.274525	7.1038	17.7934	0.000820394	0.00979274	neuron specific gene family member 2 [Source:MGI Symbol;Acc:MGI:1202070]	protein_coding	51617
ENSMUSG00000064080	4644	14115	Fbln2	2.29527	7.887	22.722	0.000820825	0.00979279	fibulin 2 [Source:MGI Symbol;Acc:MGI:95488]	protein_coding	2199
ENSMUSG00000061477	954	20115	Rps7	0.430668	7.91451	17.7837	0.000822256	0.00980477	ribosomal protein S7 [Source:MGI Symbol;Acc:MGI:1333818]	protein_coding	6201
ENSMUSG00000056870	3138	70676	Gulp1	0.368754	5.37242	17.7801	0.000822957	0.00980556	GULP, engulfment adaptor PTB domain containing 1 [Source:MGI Symbol;Acc:MGI:1920407]	protein_coding	51454
ENSMUSG00000031647	4142	71306	Mfap3l	-0.334657	4.36649	17.7789	0.000823175	0.00980556	microfibrillar-associated protein 3-like [Source:MGI Symbol;Acc:MGI:1918556]	protein_coding	9848
ENSMUSG00000055991	3794	22757	Zkscan5	-0.285071	4.34405	17.764	0.00082604	0.00983458	zinc finger with KRAB and SCAN domains 5 [Source:MGI Symbol;Acc:MGI:107533]	protein_coding	23660
ENSMUSG00000009633	871	14373	G0s2	1.45806	1.79253	18.4786	0.000826501	0.00983483	G0/G1 switch gene 2 [Source:MGI Symbol;Acc:MGI:1316737]	protein_coding	50486
ENSMUSG00000019487	2016	106628	Trip10	1.05245	2.94462	18.7181	0.000826916	0.00983483	thyroid hormone receptor interactor 10 [Source:MGI Symbol;Acc:MGI:2146901]	protein_coding	9322
ENSMUSG00000026193	8043	14268	Fn1	1.42769	8.06714	21.7385	0.000829565	0.00985511	fibronectin 1 [Source:MGI Symbol;Acc:MGI:95566]	protein_coding	2335
ENSMUSG00000006542	2832	241113	Prkag3	1.07506	0.722543	17.7445	0.000829818	0.00985511	protein kinase, AMP-activated, gamma 3 non-catatlytic subunit [Source:MGI Symbol;Acc:MGI:1891343]	protein_coding	53632
ENSMUSG00000030046	4490	12154	Bmp10	2.30717	-1.13366	17.744	0.000829908	0.00985511	bone morphogenetic protein 10 [Source:MGI Symbol;Acc:MGI:1338820]	protein_coding	27302
ENSMUSG00000026918	5419	67382	Brd3	-0.29723	5.51715	17.7337	0.000831905	0.00987371	bromodomain containing 3 [Source:MGI Symbol;Acc:MGI:1914632]	protein_coding	8019
ENSMUSG00000021536	4211	210044	Adcy2	-0.336886	6.75815	17.7312	0.000832404	0.00987454	adenylate cyclase 2 [Source:MGI Symbol;Acc:MGI:99676]	protein_coding	108
ENSMUSG00000001700	2605	107022	Gramd3	0.836288	2.63447	17.7186	0.000834853	0.00989657	GRAM domain containing 3 [Source:MGI Symbol;Acc:MGI:1914815]	protein_coding	65983
ENSMUSG00000010492	442	315	Uckl1os	-0.48613	3.48414	17.7172	0.000835123	0.00989657	uridine-cytidine kinase 1-like 1, opposite strand [Source:MGI Symbol;Acc:MGI:3801877]	antisense_RNA	#N/A
ENSMUSG00000021226	2196	171210	Acot2	1.46625	4.14514	21.2167	0.000838346	0.00992025	acyl-CoA thioesterase 2 [Source:MGI Symbol;Acc:MGI:2159605]	protein_coding	641371
ENSMUSG00000062760	5917	72301	1810041L15Rik	-0.392679	5.80476	17.6999	0.000838522	0.00992025	RIKEN cDNA 1810041L15 gene [Source:MGI Symbol;Acc:MGI:1919551]	protein_coding	85352
ENSMUSG00000013076	8957	75723	Amotl1	1.08384	6.80302	21.0718	0.00083872	0.00992025	angiomotin-like 1 [Source:MGI Symbol;Acc:MGI:1922973]	protein_coding	154810
ENSMUSG00000072653	4419	1893	Zfp783	0.474704	3.22108	17.6982	0.000838848	0.00992025	zinc finger protein 783 [Source:MGI Symbol;Acc:MGI:3040704]	transcribed_unprocessed_pseudogene	#N/A
ENSMUSG00000034235	6580	78787	Usp54	-0.341458	4.80842	17.6831	0.000841813	0.0099473	ubiquitin specific peptidase 54 [Source:MGI Symbol;Acc:MGI:1926037]	protein_coding	159195
ENSMUSG00000035948	4696	380660	Acss3	0.620093	3.3067	17.6816	0.000842119	0.0099473	acyl-CoA synthetase short-chain family member 3 [Source:MGI Symbol;Acc:MGI:2685720]	protein_coding	79611
ENSMUSG00000037363	2126	270035	Letm2	-0.346269	3.78874	17.68	0.000842433	0.0099473	leucine zipper-EF-hand containing transmembrane protein 2 [Source:MGI Symbol;Acc:MGI:2444979]	protein_coding	137994
ENSMUSG00000030342	1228	12527	Cd9	0.566362	2.80784	17.6742	0.000843578	0.00995569	CD9 antigen [Source:MGI Symbol;Acc:MGI:88348]	protein_coding	928
ENSMUSG00000036885	5638	622434	Arhgef26	-0.444081	5.0431	17.6594	0.000846491	0.00998208	Rho guanine nucleotide exchange factor (GEF) 26 [Source:MGI Symbol;Acc:MGI:1918053]	protein_coding	26084
ENSMUSG00000026674	8590	18214	Ddr2	1.49585	6.77014	21.8655	0.000846683	0.00998208	discoidin domain receptor family, member 2 [Source:MGI Symbol;Acc:MGI:1345277]	protein_coding	4921
ENSMUSG00000008932	3007	242607	Slc1a7	-0.535997	5.54927	18.435	0.000849424	0.0100093	solute carrier family 1 (glutamate transporter), member 7 [Source:MGI Symbol;Acc:MGI:2444087]	protein_coding	6512
ENSMUSG00000031833	3047	546071	Mast3	-0.473894	2.41121	17.6353	0.00085129	0.0100134	microtubule associated serine/threonine kinase 3 [Source:MGI Symbol;Acc:MGI:2683541]	protein_coding	23031
ENSMUSG00000110763	3047	546071	Mast3	-0.473894	2.41121	17.6353	0.00085129	0.0100134	microtubule associated serine/threonine kinase 3 [Source:MGI Symbol;Acc:MGI:2683541]	protein_coding	#N/A
ENSMUSG00000032898	3959	231670	Fbxo21	-0.242839	6.17518	17.6337	0.000851613	0.0100134	F-box protein 21 [Source:MGI Symbol;Acc:MGI:1924223]	protein_coding	23014
ENSMUSG00000065226	137	#N/A	Gm25791	-1.06585	1.73087	17.6327	0.000851807	0.0100134	predicted gene, 25791 [Source:MGI Symbol;Acc:MGI:5455568]	snoRNA	#N/A
ENSMUSG00000015335	1483	66220	Zdhhc12	-0.485628	2.68605	17.632	0.00085195	0.0100134	zinc finger, DHHC domain containing 12 [Source:MGI Symbol;Acc:MGI:1913470]	protein_coding	84885
ENSMUSG00000043843	931	330485	Tmem145	-0.418313	3.42323	17.6229	0.000853761	0.0100295	transmembrane protein 145 [Source:MGI Symbol;Acc:MGI:3607779]	protein_coding	284339
ENSMUSG00000036545	7266	216725	Adamts2	1.70602	5.0984	21.9344	0.00085458	0.010034	a disintegrin-like and metallopeptidase (reprolysin type) with thrombospondin type 1 motif, 2 [Source:MGI Symbol;Acc:MGI:1347356]	protein_coding	9509
ENSMUSG00000092518	2744	243822	Fam71e2	1.40038	-0.735113	17.6145	0.000855459	0.0100392	family with sequence similarity 71, member E2 [Source:MGI Symbol;Acc:MGI:3045311]	protein_coding	284418
ENSMUSG00000041923	2827	319211	Nol4	-0.476709	5.19502	17.8327	0.000856371	0.0100448	nucleolar protein 4 [Source:MGI Symbol;Acc:MGI:2441684]	protein_coding	8715
ENSMUSG00000043336	4452	78749	Filip1l	-0.32673	6.53923	17.6006	0.000858241	0.0100615	filamin A interacting protein 1-like [Source:MGI Symbol;Acc:MGI:1925999]	protein_coding	11259
ENSMUSG00000051586	6670	194401	Mical3	-0.305856	5.33179	17.5985	0.000858675	0.0100615	microtubule associated monooxygenase, calponin and LIM domain containing 3 [Source:MGI Symbol;Acc:MGI:2442733]	protein_coding	57553
ENSMUSG00000102715	1506	#N/A	Gm6209	0.797796	3.10798	17.7956	0.000860644	0.0100794	predicted gene 6209 [Source:MGI Symbol;Acc:MGI:3643374]	processed_transcript	#N/A
ENSMUSG00000033149	5483	208177	Phldb2	0.582513	5.10054	18.3986	0.000864183	0.0101157	pleckstrin homology like domain, family B, member 2 [Source:MGI Symbol;Acc:MGI:2444981]	protein_coding	90102
ENSMUSG00000019943	1249	67972	Atp2b1	-0.246479	7.35746	17.567	0.000865051	0.0101207	ATPase, Ca++ transporting, plasma membrane 1 [Source:MGI Symbol;Acc:MGI:104653]	protein_coding	490
ENSMUSG00000026617	2200	23827	Bpnt1	-0.285086	5.1215	17.5648	0.000865489	0.0101207	bisphosphate 3'-nucleotidase 1 [Source:MGI Symbol;Acc:MGI:1338800]	protein_coding	10380
ENSMUSG00000029096	2750	78558	Htra3	1.5177	2.49361	19.3094	0.000866263	0.0101246	HtrA serine peptidase 3 [Source:MGI Symbol;Acc:MGI:1925808]	protein_coding	94031
ENSMUSG00000075091	5893	258974	Olfr1233	1.07093	2.56462	18.0829	0.000867085	0.0101291	olfactory receptor 1233 [Source:MGI Symbol;Acc:MGI:3031067]	protein_coding	#N/A
ENSMUSG00000040276	1857	23969	Pacsin1	-0.431351	5.63683	17.6076	0.000870351	0.0101621	protein kinase C and casein kinase substrate in neurons 1 [Source:MGI Symbol;Acc:MGI:1345181]	protein_coding	29993
ENSMUSG00000056222	3113	20745	Spock1	-0.506631	4.60939	17.6433	0.000871372	0.0101688	sparc/osteonectin, cwcv and kazal-like domains proteoglycan 1 [Source:MGI Symbol;Acc:MGI:105371]	protein_coding	6695
ENSMUSG00000003032	859	16600	Klf4	1.01293	2.11988	17.5334	0.000871899	0.0101698	Kruppel-like factor 4 (gut) [Source:MGI Symbol;Acc:MGI:1342287]	protein_coding	9314
ENSMUSG00000018604	2995	21386	Tbx3	-0.440366	4.38745	17.5297	0.000872663	0.0101735	T-box 3 [Source:MGI Symbol;Acc:MGI:98495]	protein_coding	6926
ENSMUSG00000031880	1577	56437	Rrad	1.2916	0.492406	17.5254	0.000873542	0.0101786	Ras-related associated with diabetes [Source:MGI Symbol;Acc:MGI:1930943]	protein_coding	6236
ENSMUSG00000034187	3766	18195	Nsf	-0.311614	7.1548	17.5177	0.000875141	0.0101921	N-ethylmaleimide sensitive fusion protein [Source:MGI Symbol;Acc:MGI:104560]	protein_coding	4905
ENSMUSG00000027168	2601	18508	Pax6	-0.261853	8.51833	17.5145	0.000875795	0.0101928	paired box 6 [Source:MGI Symbol;Acc:MGI:97490]	protein_coding	5080
ENSMUSG00000073924	4091	259078	Olfr656	1.09059	1.89668	17.5131	0.00087609	0.0101928	olfactory receptor 656 [Source:MGI Symbol;Acc:MGI:3030490]	protein_coding	#N/A
ENSMUSG00000022802	6147	239833	Lmln	-0.436292	4.05694	17.5044	0.000877884	0.0102085	leishmanolysin-like (metallopeptidase M8 family) [Source:MGI Symbol;Acc:MGI:2444736]	protein_coding	89782
ENSMUSG00000026123	5176	226971	Plekhb2	-0.344087	7.30322	17.5006	0.000878664	0.0102124	pleckstrin homology domain containing, family B (evectins) member 2 [Source:MGI Symbol;Acc:MGI:2385825]	protein_coding	55041
ENSMUSG00000029330	3924	74596	Cds1	-0.622395	2.50642	17.4933	0.000880179	0.0102227	CDP-diacylglycerol synthase 1 [Source:MGI Symbol;Acc:MGI:1921846]	protein_coding	1040
ENSMUSG00000015217	1571	15354	Hmgb3	-0.415416	5.69922	17.492	0.000880442	0.0102227	high mobility group box 3 [Source:MGI Symbol;Acc:MGI:1098219]	protein_coding	3149
ENSMUSG00000026043	3159	12825	Col3a1	1.88991	11.7454	21.5501	0.000881914	0.0102347	collagen, type III, alpha 1 [Source:MGI Symbol;Acc:MGI:88453]	protein_coding	1281
ENSMUSG00000024050	6426	22404	Wiz	-0.353666	4.29687	17.4588	0.00088736	0.0102894	widely-interspaced zinc finger motifs [Source:MGI Symbol;Acc:MGI:1332638]	protein_coding	58525
ENSMUSG00000032377	3204	235527	Plscr4	0.957421	0.745494	17.4572	0.000887694	0.0102894	phospholipid scramblase 4 [Source:MGI Symbol;Acc:MGI:2143267]	protein_coding	57088
ENSMUSG00000096167	6281	258415	Olfr887	0.815285	2.61287	17.4543	0.000888297	0.0102894	olfactory receptor 887 [Source:MGI Symbol;Acc:MGI:3030721]	protein_coding	#N/A
ENSMUSG00000020704	3436	11418	Asic2	-0.560713	4.01375	17.4996	0.000888539	0.0102894	acid-sensing (proton-gated) ion channel 2 [Source:MGI Symbol;Acc:MGI:1100867]	protein_coding	40
ENSMUSG00000058670	3407	237029	4932411N23Rik	1.48297	2.1728	18.7406	0.000888866	0.0102894	RIKEN cDNA 4932411N23 gene [Source:MGI Symbol;Acc:MGI:3045322]	protein_coding	9988
ENSMUSG00000040552	4305	12267	C3ar1	-0.623573	2.47068	17.4394	0.000891438	0.0103102	complement component 3a receptor 1 [Source:MGI Symbol;Acc:MGI:1097680]	protein_coding	719
ENSMUSG00000038665	4596	320127	Dgki	-0.387051	4.5371	17.4384	0.000891638	0.0103102	diacylglycerol kinase, iota [Source:MGI Symbol;Acc:MGI:2443430]	protein_coding	9162
ENSMUSG00000097639	497	3728	Platr4	1.17184	1.28098	17.4338	0.000892608	0.0103102	pluripotency associated transcript 4 [Source:MGI Symbol;Acc:MGI:1925956]	lincRNA	#N/A
ENSMUSG00000073747	2338	665186	Gm7534	1.97151	-1.29207	17.4335	0.000892667	0.0103102	predicted gene 7534 [Source:MGI Symbol;Acc:MGI:3702974]	protein_coding	#N/A
ENSMUSG00000052625	7123	258907	Olfr851	0.858252	3.29665	18.1123	0.000892914	0.0103102	olfactory receptor 851 [Source:MGI Symbol;Acc:MGI:3030685]	protein_coding	#N/A
ENSMUSG00000029174	741	57915	Tbc1d1	0.360163	3.55272	17.4302	0.000893376	0.0103104	TBC1 domain family, member 1 [Source:MGI Symbol;Acc:MGI:1889508]	protein_coding	23216
ENSMUSG00000007029	4137	22321	Vars	0.410679	5.0376	17.4238	0.000894725	0.0103208	valyl-tRNA synthetase [Source:MGI Symbol;Acc:MGI:90675]	protein_coding	7407
ENSMUSG00000040714	1823	232943	Klc3	-0.516188	4.84935	17.7441	0.000895493	0.0103245	kinesin light chain 3 [Source:MGI Symbol;Acc:MGI:1277971]	protein_coding	147700
ENSMUSG00000026955	1600	72080	Sapcd2	-0.610533	2.29773	17.4138	0.000896823	0.0103346	suppressor APC domain containing 2 [Source:MGI Symbol;Acc:MGI:1919330]	protein_coding	89958
ENSMUSG00000039740	810	56737	Alg2	-0.234312	6.17919	17.4075	0.000898171	0.0103449	asparagine-linked glycosylation 2 (alpha-1,3-mannosyltransferase) [Source:MGI Symbol;Acc:MGI:1914731]	protein_coding	85365
ENSMUSG00000035878	5110	235386	Hykk	0.478157	3.10884	17.4051	0.000898676	0.0103456	hydroxylysine kinase 1 [Source:MGI Symbol;Acc:MGI:2443139]	protein_coding	123688
ENSMUSG00000053110	4115	22601	Yap1	0.656436	4.65586	18.4275	0.000899856	0.010354	yes-associated protein 1 [Source:MGI Symbol;Acc:MGI:103262]	protein_coding	10413
ENSMUSG00000112972	3845	#N/A	AC156632.1	0.827254	5.70142	19.8534	0.000901744	0.0103705		processed_pseudogene	#N/A
ENSMUSG00000032064	5709	330938	Dixdc1	-0.360865	5.97183	17.385	0.000902945	0.0103771	DIX domain containing 1 [Source:MGI Symbol;Acc:MGI:2679721]	protein_coding	85458
[truncated: 3,585 more rows]

## Sheet: S2-retinalMarkers
ENS ID	Symbol	logFC	logCPM	PValue	FDR	description	Cell type
ENSMUSG00000032011	Thy1	1.60277	3.30011	1.23566e-07	0.000246954	thymus cell antigen 1, theta [Source:MGI Symbol;Acc:MGI:98747]	Retinal Ganglion Cells
ENSMUSG00000026473	Glul	-0.479565	6.97333	3.12815e-07	0.000307152	glutamate-ammonia ligase (glutamine synthetase) [Source:MGI Symbol;Acc:MGI:95739]	Muller Glia
ENSMUSG00000057098	Ebf1	1.09382	4.26176	1.59938e-06	0.00061251	early B cell factor 1 [Source:MGI Symbol;Acc:MGI:95275]	Bipolar Cells
ENSMUSG00000029304	Spp1	-1.07887	3.8173	2.54247e-06	0.000749071	secreted phosphoprotein 1 [Source:MGI Symbol;Acc:MGI:98389]	Retinal Ganglion Cells
ENSMUSG00000016494	Cd34	1.69526	4.76469	5.02004e-06	0.000930246	CD34 antigen [Source:MGI Symbol;Acc:MGI:88329]	VascularCells
ENSMUSG00000031871	Cdh5	2.67233	2.07233	8.29113e-06	0.0011408	cadherin 5 [Source:MGI Symbol;Acc:MGI:105057]	VascularCells
ENSMUSG00000074637	Sox2	-0.905524	3.05727	3.08363e-05	0.00198413	SRY (sex determining region Y)-box 2 [Source:MGI Symbol;Acc:MGI:98364]	Muller Glia
ENSMUSG00000030247	Kcnj8	1.76642	0.598661	4.20002e-05	0.00227365	potassium inwardly-rectifying channel, subfamily J, member 8 [Source:MGI Symbol;Acc:MGI:1100508]	VascularCells
ENSMUSG00000023192	Grm2	-0.6733	2.45088	4.91955e-05	0.00240723	glutamate receptor, metabotropic 2 [Source:MGI Symbol;Acc:MGI:1351339]	Amacrine Cells
ENSMUSG00000026728	Vim	0.582468	7.92459	9.18776e-05	0.00313694	vimentin [Source:MGI Symbol;Acc:MGI:98932]	Muller Glia
ENSMUSG00000028565	Nfia	0.678078	5.32837	0.000135735	0.00373958	nuclear factor I/A [Source:MGI Symbol;Acc:MGI:108056]	Bipolar Cells
ENSMUSG00000032911	Cspg4	2.03219	3.6903	0.000142023	0.00383478	chondroitin sulfate proteoglycan 4 [Source:MGI Symbol;Acc:MGI:2153093]	Pericytes
ENSMUSG00000020886	Dlg4	-0.413113	6.81194	0.0001442	0.00387536	discs, large homolog 4 (Drosophila) [Source:MGI Symbol;Acc:MGI:1277959]	Photoreceptor-BC Synapse
ENSMUSG00000031144	Syp	-0.449203	8.45861	0.000179739	0.00437042	synaptophysin [Source:MGI Symbol;Acc:MGI:98467]	Photoreceptor-BC Synapse
ENSMUSG00000058831	Opn1sw	-0.538022	5.56847	0.000260885	0.00527451	opsin 1 (cone pigments), short-wave-sensitive (color blindness, tritan) [Source:MGI Symbol;Acc:MGI:99438]	Photoreceptors
ENSMUSG00000027562	Car2	-0.515028	5.47792	0.000275564	0.00542709	carbonic anhydrase 2 [Source:MGI Symbol;Acc:MGI:88269]	Muller Glia
ENSMUSG00000040907	Atp1a3	-0.770001	7.25178	0.000360693	0.00621341	ATPase, Na+/K+ transporting, alpha 3 polypeptide [Source:MGI Symbol;Acc:MGI:88107]	Photoreceptors
ENSMUSG00000030970	Ctbp2	-0.304818	7.0945	0.000471254	0.00724797	C-terminal binding protein 2 [Source:MGI Symbol;Acc:MGI:1201686]	Photoreceptor-BC Synapse
ENSMUSG00000090084	Srpx	1.86301	4.49649	0.000526576	0.00762223	sushi-repeat-containing protein [Source:MGI Symbol;Acc:MGI:1858306]	Retinal Ganglion Cells
ENSMUSG00000027273	Snap25	-0.38828	8.08864	0.000568458	0.00791426	synaptosomal-associated protein 25 [Source:MGI Symbol;Acc:MGI:98331]	Horizontal Cells
ENSMUSG00000020932	Gfap	1.29495	2.8776	0.00058554	0.00807595	glial fibrillary acidic protein [Source:MGI Symbol;Acc:MGI:95697]	Muller Glia, Astrocyte
ENSMUSG00000062380	Tubb3	-0.260783	6.98729	0.000632794	0.0084268	tubulin, beta 3 class III [Source:MGI Symbol;Acc:MGI:107813]	Retinal Ganglion Cells
ENSMUSG00000005360	Slc1a3	-0.496416	4.94746	0.000634057	0.00843134	solute carrier family 1 (glial high affinity glutamate transporter), member 3 [Source:MGI Symbol;Acc:MGI:99917]	Muller Glia, Astrocyte
ENSMUSG00000035456	Prdm8	-0.366902	4.90072	0.000711019	0.00899658	PR domain containing 8 [Source:MGI Symbol;Acc:MGI:1924880]	Bipolar Cells
ENSMUSG00000018774	Cd68	-0.898215	2.0461	0.000721355	0.00908236	CD68 antigen [Source:MGI Symbol;Acc:MGI:88342]	Microglia
ENSMUSG00000008932	Slc1a7	-0.535997	5.54927	0.000849424	0.0100093	solute carrier family 1 (glutamate transporter), member 7 [Source:MGI Symbol;Acc:MGI:2444087]	Bipolar Cells
ENSMUSG00000027966	Col11a1	1.40687	7.10213	0.000937393	0.0106053	collagen, type XI, alpha 1 [Source:MGI Symbol;Acc:MGI:88446]	Bipolar Cells
ENSMUSG00000039194	Rlbp1	-1.11258	2.82066	0.00106804	0.0114359	retinaldehyde binding protein 1 [Source:MGI Symbol;Acc:MGI:97930]	Muller Glia
ENSMUSG00000027500	Stmn2	-0.294918	5.89962	0.00108905	0.0115692	stathmin-like 2 [Source:MGI Symbol;Acc:MGI:98241]	Retinal Ganglion Cells
ENSMUSG00000010476	Ebf3	0.567211	4.40781	0.00113395	0.0118652	early B cell factor 3 [Source:MGI Symbol;Acc:MGI:894289]	Retinal Ganglion Cells
ENSMUSG00000030088	Aldh1l1	0.922963	1.0928	0.00126707	0.0127249	aldehyde dehydrogenase 1 family, member L1 [Source:MGI Symbol;Acc:MGI:1340024]	Astrocytes
ENSMUSG00000030806	Stx1b	-0.380945	5.09636	0.001291	0.0128525	syntaxin 1B [Source:MGI Symbol;Acc:MGI:1930705]	Amacrine Cells
ENSMUSG00000070570	Slc17a7	-0.61573	5.935	0.00139641	0.0134705	solute carrier family 17 (sodium-dependent inorganic phosphate cotransporter), member 7 [Source:MGI Symbol;Acc:MGI:1920211]	Photoreceptor-BC Synapse
ENSMUSG00000028173	Wls	1.17211	6.20205	0.00142721	0.0136011	wntless homolog (Drosophila) [Source:MGI Symbol;Acc:MGI:1915401]	Bipolar Cells
ENSMUSG00000005089	Slc1a2	-0.455935	7.8898	0.00160578	0.0144764	solute carrier family 1 (glial high affinity glutamate transporter), member 2 [Source:MGI Symbol;Acc:MGI:101931]	Astrocytes
ENSMUSG00000054252	Fgfr3	0.768229	1.18166	0.00161634	0.014542	fibroblast growth factor receptor 3 [Source:MGI Symbol;Acc:MGI:95524]	Astrocytes
ENSMUSG00000060890	Arr3	-0.526718	5.06989	0.00215047	0.0173869	arrestin 3, retinal [Source:MGI Symbol;Acc:MGI:2159617]	Photoreceptors
ENSMUSG00000050965	Prkca	-0.281151	5.95216	0.00218141	0.0175567	protein kinase C, alpha [Source:MGI Symbol;Acc:MGI:97595]	Bipolar Cells
ENSMUSG00000019647	Sema6a	-0.276001	6.40732	0.00274939	0.0200932	sema domain, transmembrane domain (TM), and cytoplasmic domain, (semaphorin) 6A [Source:MGI Symbol;Acc:MGI:1203727]	Amacrine Cells
ENSMUSG00000020907	Rcvrn	-0.974608	4.48722	0.00278978	0.0202667	recoverin [Source:MGI Symbol;Acc:MGI:97883]	Photoreceptors
ENSMUSG00000030310	Slc6a1	-0.342101	9.46445	0.00285281	0.0205208	solute carrier family 6 (neurotransmitter transporter, GABA), member 1 [Source:MGI Symbol;Acc:MGI:95627]	Amacrine Cells
ENSMUSG00000028125	Abca4	-0.712881	5.91365	0.00305597	0.021402	ATP-binding cassette, sub-family A (ABC1), member 4 [Source:MGI Symbol;Acc:MGI:109424]	Photoreceptors
ENSMUSG00000021743	Fezf2	-0.656191	1.59858	0.00341054	0.0228266	Fez family zinc finger 2 [Source:MGI Symbol;Acc:MGI:1859823]	Bipolar Cells
ENSMUSG00000022055	Nefl	-0.240234	5.41124	0.00368499	0.0239259	neurofilament, light polypeptide [Source:MGI Symbol;Acc:MGI:97313]	Retinal Ganglion Cells
ENSMUSG00000050321	Neto1	0.662405	1.4109	0.00377432	0.0242659	neuropilin (NRP) and tolloid (TLL)-like 1 [Source:MGI Symbol;Acc:MGI:2180216]	Bipolar Cells
ENSMUSG00000022054	Nefm	-0.343347	2.96959	0.00392116	0.0248074	neurofilament, medium polypeptide [Source:MGI Symbol;Acc:MGI:97314]	Retinal Ganglion Cells
ENSMUSG00000026787	Gad2	-0.416924	5.25217	0.00405771	0.0254055	glutamic acid decarboxylase 2 [Source:MGI Symbol;Acc:MGI:95634]	Amacrine Cells
ENSMUSG00000070880	Gad1	-0.253471	7.60122	0.00474192	0.0279312	glutamate decarboxylase 1 [Source:MGI Symbol;Acc:MGI:95632]	Amacrine Cells
ENSMUSG00000039257	Vstm2b	-0.389123	3.84995	0.00491881	0.0285555	V-set and transmembrane domain containing 2B [Source:MGI Symbol;Acc:MGI:1914525]	Bipolar Cells
ENSMUSG00000074743	Thbd	1.5309	2.85625	0.00496169	0.0287034	thrombomodulin [Source:MGI Symbol;Acc:MGI:98736]	VascularCells
ENSMUSG00000053062	Jam2	-0.490701	5.65775	0.00508812	0.0291268	junction adhesion molecule 2 [Source:MGI Symbol;Acc:MGI:1933820]	Retinal Ganglion Cells
ENSMUSG00000024620	Pdgfrb	0.979778	5.957	0.00520917	0.0294741	platelet derived growth factor receptor, beta polypeptide [Source:MGI Symbol;Acc:MGI:97531]	Pericytes
ENSMUSG00000022836	Mylk	-0.28399	6.29988	0.00532915	0.0299616	myosin, light polypeptide kinase [Source:MGI Symbol;Acc:MGI:894806]	Bipolar Cells
ENSMUSG00000068615	Gjd2	-0.310916	5.25696	0.00622591	0.0329629	gap junction protein, delta 2 [Source:MGI Symbol;Acc:MGI:1334209]	Amacrine Cells
ENSMUSG00000021239	Vsx2	-1.27763	5.19011	0.00744632	0.0368356	visual system homeobox 2 [Source:MGI Symbol;Acc:MGI:88401]	Bipolar Cells
ENSMUSG00000029436	Mmp17	-0.258225	3.60321	0.00770182	0.0375021	matrix metallopeptidase 17 [Source:MGI Symbol;Acc:MGI:1346076]	Retinal Ganglion Cells
ENSMUSG00000033208	S100b	0.872635	0.792232	0.00924742	0.0420328	S100 protein, beta polypeptide, neural [Source:MGI Symbol;Acc:MGI:98217]	Astrocytes
ENSMUSG00000047261	Gap43	-0.194614	5.93488	0.00941276	0.0425533	growth associated protein 43 [Source:MGI Symbol;Acc:MGI:95639]	Retinal Ganglion Cells
ENSMUSG00000029663	Gngt1	-0.646632	7.00469	0.0102103	0.0448075	guanine nucleotide binding protein (G protein), gamma transducing activity polypeptide 1 [Source:MGI Symbol;Acc:MGI:109165]	Photoreceptors
ENSMUSG00000051985	Igfn1	0.999163	-0.0721284	0.0104225	0.0454008	immunoglobulin-like and fibronectin type III domain containing 1 [Source:MGI Symbol;Acc:MGI:3045352]	Bipolar Cells
ENSMUSG00000007655	Cav1	0.804974	3.13296	0.0116362	0.0486378	caveolin 1, caveolae protein [Source:MGI Symbol;Acc:MGI:102709]	Muller Glia
ENSMUSG00000025576	Rbfox3	-0.469484	2.24927	0.0120239	0.049638	RNA binding protein, fox-1 homolog (C. elegans) 3 [Source:MGI Symbol;Acc:MGI:106368]	Retinal Ganglion Cells
ENSMUSG00000041578	Crx	-0.579373	8.55696	0.0125971	0.0510681	cone-rod homeobox [Source:MGI Symbol;Acc:MGI:1194883]	Photoreceptors
ENSMUSG00000023982	Guca1a	-0.544298	4.13741	0.012891	0.0517877	guanylate cyclase activator 1a (retina) [Source:MGI Symbol;Acc:MGI:102770]	Photoreceptors
ENSMUSG00000005649	Cabp5	-0.323994	5.68221	0.0136353	0.0537136	calcium binding protein 5 [Source:MGI Symbol;Acc:MGI:1352746]	Photoreceptors
ENSMUSG00000071648	Rom1	-0.66434	6.8591	0.0137607	0.0540318	rod outer segment membrane protein 1 [Source:MGI Symbol;Acc:MGI:97998]	Photoreceptors
ENSMUSG00000067786	Nnat	-0.205369	8.11904	0.0141756	0.0549365	neuronatin [Source:MGI Symbol;Acc:MGI:104716]	Bipolar Cells
ENSMUSG00000032036	Kirrel3	-0.395309	3.04457	0.0149962	0.0569654	kin of IRRE like 3 (Drosophila) [Source:MGI Symbol;Acc:MGI:1914953]	Bipolar Cells
ENSMUSG00000028172	Tacr3	-0.482023	1.76377	0.0152393	0.0575821	tachykinin receptor 3 [Source:MGI Symbol;Acc:MGI:892968]	Bipolar Cells
ENSMUSG00000034837	Gnat1	-0.97454	3.81941	0.0152557	0.057608	guanine nucleotide binding protein, alpha transducing 1 [Source:MGI Symbol;Acc:MGI:95778]	Photoreceptors
ENSMUSG00000025128	Bhlhe22	-0.30461	6.1356	0.0153148	0.0577554	basic helix-loop-helix family, member e22 [Source:MGI Symbol;Acc:MGI:1930001]	Bipolar Cells
ENSMUSG00000041911	Dlx1	1.26131	-0.274993	0.0169057	0.0615236	distal-less homeobox 1 [Source:MGI Symbol;Acc:MGI:94901]	Retinal Ganglion Cells
ENSMUSG00000046743	Fat4	0.407953	7.0975	0.0171259	0.0620692	FAT atypical cadherin 4 [Source:MGI Symbol;Acc:MGI:3045256]	Bipolar Cells
ENSMUSG00000021730	Hcn1	-0.464158	6.78509	0.0178221	0.0637182	hyperpolarization-activated, cyclic nucleotide-gated K+ 1 [Source:MGI Symbol;Acc:MGI:1096392]	Bipolar Cells
ENSMUSG00000050368	Hoxd10	1.29098	-1.49593	0.0199677	0.0688227	homeobox D10 [Source:MGI Symbol;Acc:MGI:96202]	Retinal Ganglion Cells
ENSMUSG00000031789	Cngb1	-0.735324	5.53445	0.02033	0.0694512	cyclic nucleotide gated channel beta 1 [Source:MGI Symbol;Acc:MGI:2664102]	Photoreceptors
ENSMUSG00000040554	Aipl1	-0.266586	6.10019	0.0211464	0.0712571	aryl hydrocarbon receptor-interacting protein-like 1 [Source:MGI Symbol;Acc:MGI:2148800]	Photoreceptors
ENSMUSG00000064330	Pde6h	-0.347819	3.32884	0.0249003	0.079305	phosphodiesterase 6H, cGMP-specific, cone, gamma [Source:MGI Symbol;Acc:MGI:1925850]	Photoreceptors
ENSMUSG00000010175	Prox1	-0.721064	4.3073	0.0263	0.0821981	prospero homeobox 1 [Source:MGI Symbol;Acc:MGI:97772]	Amacrine Cells
ENSMUSG00000026468	Lhx4	-0.223492	5.55926	0.0264592	0.0825273	LIM homeobox protein 4 [Source:MGI Symbol;Acc:MGI:101776]	Bipolar Cells
ENSMUSG00000038811	Gngt2	-0.328857	7.80187	0.0275258	0.0846137	guanine nucleotide binding protein (G protein), gamma transducing activity polypeptide 2 [Source:MGI Symbol;Acc:MGI:893584]	Photoreceptors
ENSMUSG00000021647	Cartpt	-0.723755	1.05276	0.0282105	0.0860394	CART prepropeptide [Source:MGI Symbol;Acc:MGI:1351330]	Retinal Ganglion Cells
ENSMUSG00000030324	Rho	-0.895327	5.99628	0.0282286	0.0860716	rhodopsin [Source:MGI Symbol;Acc:MGI:97914]	Photoreceptors
ENSMUSG00000021848	Otx2	-0.554034	5.65196	0.0289637	0.0877726	orthodenticle homeobox 2 [Source:MGI Symbol;Acc:MGI:97451]	Photoreceptors
ENSMUSG00000100241	Slc18a3	-0.544649	1.61594	0.0292565	0.0883293	solute carrier family 18 (vesicular monoamine), member 3 [Source:MGI Symbol;Acc:MGI:1101061]	Amacrine Cells
ENSMUSG00000036264	Fstl4	-0.546219	1.36629	0.0298789	0.0895706	follistatin-like 4 [Source:MGI Symbol;Acc:MGI:2443199]	Retinal Ganglion Cells
ENSMUSG00000019935	Slc17a8	0.862489	1.69344	0.0352264	0.0997943	solute carrier family 17 (sodium-dependent inorganic phosphate cotransporter), member 8 [Source:MGI Symbol;Acc:MGI:3039629]	Amacrine Cells
ENSMUSG00000028542	Slc6a9	-0.214605	4.58243	0.0378584	0.104821	solute carrier family 6 (neurotransmitter transporter, glycine), member 9 [Source:MGI Symbol;Acc:MGI:95760]	Amacrine Cells
ENSMUSG00000040632	Nrl	-1.00952	3.23769	0.0381018	0.105229	neural retina leucine zipper gene [Source:MGI Symbol;Acc:MGI:102567]	Photoreceptors
ENSMUSG00000046178	Nxph1	0.588953	0.650131	0.0396188	0.107926	neurexophilin 1 [Source:MGI Symbol;Acc:MGI:107492]	Bipolar Cells
ENSMUSG00000028546	Elavl4	-0.223991	5.26527	0.0403139	0.109096	ELAV (embryonic lethal, abnormal vision, Drosophila)-like 4 (Hu antigen D) [Source:MGI Symbol;Acc:MGI:107427]	Amacrine Cells
ENSMUSG00000037984	Neurod6	0.780789	0.0192914	0.0498134	0.125511	neurogenic differentiation 6 [Source:MGI Symbol;Acc:MGI:106593]	Amacrine Cells
ENSMUSG00000026395	Ptprc	0.259171	2.03306	0.0506432	0.126818	protein tyrosine phosphatase, receptor type, C [Source:MGI Symbol;Acc:MGI:97810]	Microglia
ENSMUSG00000060780	Lrrtm1	-0.186358	3.73963	0.0528625	0.130708	leucine rich repeat transmembrane neuronal 1 [Source:MGI Symbol;Acc:MGI:2389173]	Bipolar Cells
ENSMUSG00000032292	Nr2e3	-0.80866	6.67203	0.0552289	0.134891	nuclear receptor subfamily 2, group E, member 3 [Source:MGI Symbol;Acc:MGI:1346317]	Photoreceptors
ENSMUSG00000002997	Prkar2b	-0.189447	5.75397	0.0633538	0.147896	protein kinase, cAMP dependent regulatory, type II beta [Source:MGI Symbol;Acc:MGI:97760]	Bipolar Cells
ENSMUSG00000001930	Vwf	0.462655	1.61059	0.0759481	0.167255	Von Willebrand factor [Source:MGI Symbol;Acc:MGI:98941]	VascularCells
ENSMUSG00000049100	Pcdh10	-0.17703	6.73206	0.0787542	0.171402	protocadherin 10 [Source:MGI Symbol;Acc:MGI:1338042]	Bipolar Cells
ENSMUSG00000000751	Rpa1	0.141942	5.48916	0.0834899	0.178293	replication protein A1 [Source:MGI Symbol;Acc:MGI:1915525]	Bipolar Cells
ENSMUSG00000029491	Pde6b	-0.64491	5.78587	0.0879962	0.184554	phosphodiesterase 6B, cGMP, rod receptor, beta polypeptide [Source:MGI Symbol;Acc:MGI:97525]	Photoreceptors
ENSMUSG00000000058	Cav2	0.454725	0.471024	0.0883844	0.185014	caveolin 2 [Source:MGI Symbol;Acc:MGI:107571]	Muller Glia
ENSMUSG00000021359	Tfap2a	-0.260489	4.367	0.0899941	0.187291	transcription factor AP-2, alpha [Source:MGI Symbol;Acc:MGI:104671]	Amacrine Cells
ENSMUSG00000026208	Des	0.876889	3.64777	0.098904	0.199878	desmin [Source:MGI Symbol;Acc:MGI:94885]	Pericytes
ENSMUSG00000051910	Sox6	-0.321472	2.4407	0.102393	0.204787	SRY (sex determining region Y)-box 6 [Source:MGI Symbol;Acc:MGI:98368]	Bipolar Cells
ENSMUSG00000007207	Stx1a	-0.139162	4.11773	0.113853	0.220304	syntaxin 1A (brain) [Source:MGI Symbol;Acc:MGI:109355]	Amacrine Cells
ENSMUSG00000039488	Cntn5	-0.164769	3.2354	0.124687	0.235034	contactin 5 [Source:MGI Symbol;Acc:MGI:3042287]	Bipolar Cells
ENSMUSG00000067220	Cnga1	-0.34535	4.2937	0.16398	0.284846	cyclic nucleotide gated channel alpha 1 [Source:MGI Symbol;Acc:MGI:88436]	Photoreceptors
ENSMUSG00000017652	Cd40	0.338611	1.62522	0.17525	0.299273	CD40 antigen [Source:MGI Symbol;Acc:MGI:88336]	Microglia
ENSMUSG00000009108	Gnat2	-0.172691	6.78277	0.177068	0.301584	guanine nucleotide binding protein, alpha transducing 2 [Source:MGI Symbol;Acc:MGI:95779]	Photoreceptors
ENSMUSG00000036816	Atoh7	-0.376956	0.394279	0.198839	0.328771	atonal bHLH transcription factor 7 [Source:MGI Symbol;Acc:MGI:1355553]	Retinal Ganglion Cells
ENSMUSG00000022935	Grik1	-0.124571	4.1282	0.200562	0.330786	glutamate receptor, ionotropic, kainate 1 [Source:MGI Symbol;Acc:MGI:95814]	Bipolar Cells
ENSMUSG00000026452	Syt2	0.227265	1.05637	0.201602	0.332096	synaptotagmin II [Source:MGI Symbol;Acc:MGI:99666]	Bipolar Cells
ENSMUSG00000108596	Itgam	0.559439	-1.14863	0.224038	0.358841	integrin alpha M [Source:MGI Symbol;Acc:MGI:96607]	Microglia
ENSMUSG00000048349	Pou4f1	0.289923	0.479968	0.244454	0.382035	POU domain, class 4, transcription factor 1 [Source:MGI Symbol;Acc:MGI:102525]	Retinal Ganglion Cells
ENSMUSG00000045613	Chrm2	-0.210552	3.7417	0.291744	0.432218	cholinergic receptor, muscarinic 2, cardiac [Source:MGI Symbol;Acc:MGI:88397]	Bipolar Cells
ENSMUSG00000004730	Adgre1	-0.189456	3.45551	0.294217	0.434844	adhesion G protein-coupled receptor E1 [Source:MGI Symbol;Acc:MGI:106912]	Microglia
ENSMUSG00000002930	Ppp1r17	-0.254954	0.860793	0.326476	0.469036	protein phosphatase 1, regulatory subunit 17 [Source:MGI Symbol;Acc:MGI:1333876]	Amacrine Cells
ENSMUSG00000021337	Scgn	-0.443101	-1.00292	0.352786	0.495526	secretagogin, EF-hand calcium binding protein [Source:MGI Symbol;Acc:MGI:2384873]	Bipolar Cells
ENSMUSG00000062585	Cnr2	0.274081	-0.0962233	0.361679	0.504288	cannabinoid receptor 2 (macrophage) [Source:MGI Symbol;Acc:MGI:104650]	Retinal Ganglion Cells
ENSMUSG00000033080	Vsx1	0.394534	-0.351157	0.393591	0.535751	visual system homeobox 1 [Source:MGI Symbol;Acc:MGI:1890816]	Bipolar Cells
ENSMUSG00000027834	Serpini1	-0.0959503	5.84543	0.41778	0.558353	serine (or cysteine) peptidase inhibitor, clade I, member 1 [Source:MGI Symbol;Acc:MGI:1194506]	Bipolar Cells
ENSMUSG00000018698	Lhx1	-0.258043	-0.0427959	0.421692	0.562175	LIM homeobox protein 1 [Source:MGI Symbol;Acc:MGI:99783]	Horizontal Cells
ENSMUSG00000062209	Erbb4	-0.0890587	3.83973	0.42465	0.564773	erb-b2 receptor tyrosine kinase 4 [Source:MGI Symbol;Acc:MGI:104771]	Bipolar Cells
ENSMUSG00000002633	Shh	-0.246371	0.51917	0.434695	0.574808	sonic hedgehog [Source:MGI Symbol;Acc:MGI:98297]	Retinal Ganglion Cells
ENSMUSG00000041592	Sdk2	-0.106779	3.23753	0.460433	0.597921	sidekick cell adhesion molecule 2 [Source:MGI Symbol;Acc:MGI:2443847]	Retinal Ganglion Cells
ENSMUSG00000045246	Kcng4	-0.128962	1.76226	0.52173	0.652486	potassium voltage-gated channel, subfamily G, member 4 [Source:MGI Symbol;Acc:MGI:1913983]	Bipolar Cells
ENSMUSG00000025076	Casp7	-0.0581825	3.98881	0.560737	0.686045	caspase 7 [Source:MGI Symbol;Acc:MGI:109383]	Bipolar Cells
ENSMUSG00000030270	Cpne9	0.184042	1.25501	0.602885	0.721967	copine family member IX [Source:MGI Symbol;Acc:MGI:2443052]	Bipolar Cells
ENSMUSG00000000617	Grm6	0.245964	0.3609	0.621807	0.737668	glutamate receptor, metabotropic 6 [Source:MGI Symbol;Acc:MGI:1351343]	Bipolar Cells
ENSMUSG00000086662	BC046251	0.0816166	2.21406	0.637458	0.750308	cDNA sequence BC046251 [Source:MGI Symbol;Acc:MGI:3039598]	Bipolar Cells
ENSMUSG00000044708	Kcnj10	0.165706	0.377574	0.648437	0.759387	potassium inwardly-rectifying channel, subfamily J, member 10 [Source:MGI Symbol;Acc:MGI:1194504]	Muller Glia
ENSMUSG00000052336	Cx3cr1	-0.147351	1.65728	0.664364	0.772575	chemokine (C-X3-C motif) receptor 1 [Source:MGI Symbol;Acc:MGI:1333815]	Microglia
ENSMUSG00000028222	Calb1	0.0471155	3.89754	0.742718	0.83209	calbindin 1 [Source:MGI Symbol;Acc:MGI:88248]	Horizontal Cells
ENSMUSG00000032269	Htr3a	-0.141142	-0.721523	0.769574	0.851796	5-hydroxytryptamine (serotonin) receptor 3A [Source:MGI Symbol;Acc:MGI:96282]	Bipolar Cells
ENSMUSG00000024397	Aif1	-0.0746499	0.161645	0.806787	0.878678	allograft inflammatory factor 1 [Source:MGI Symbol;Acc:MGI:1343098]	Microglia
ENSMUSG00000004891	Nes	-0.0291589	4.87966	0.810902	0.881697	nestin [Source:MGI Symbol;Acc:MGI:101784]	Muller Glia
ENSMUSG00000024366	Gfra3	0.120948	-1.05385	0.839381	0.902001	glial cell line derived neurotrophic factor family receptor alpha 3 [Source:MGI Symbol;Acc:MGI:1201403]	Bipolar Cells
ENSMUSG00000029697	Fezf1	-0.09322	-1.19855	0.840242	0.902411	Fez family zinc finger 1 [Source:MGI Symbol;Acc:MGI:1920441]	Bipolar Cells
ENSMUSG00000030500	Slc17a6	0.0361499	-0.359217	0.917246	0.952308	solute carrier family 17 (sodium-dependent inorganic phosphate cotransporter), member 6 [Source:MGI Symbol;Acc:MGI:2156052]	Retinal Ganglion Cells
ENSMUSG00000030786	Itgam	0.089895	1.72001	0.919524	0.953381	integrin alpha M [Source:MGI Symbol;Acc:MGI:96607]	Microglia
ENSMUSG00000042258	Isl1	-0.0149828	3.50318	0.936011	0.963892	ISL1 transcription factor, LIM/homeodomain [Source:MGI Symbol;Acc:MGI:101791]	Bipolar Cells
ENSMUSG00000047583	Tyw3	0.00780164	2.84466	0.945775	0.970136	tRNA-yW synthesizing protein 3 homolog (S. cerevisiae) [Source:MGI Symbol;Acc:MGI:2445040]	Retinal Ganglion Cells

## Sheet: S3-neuronalMarkers
	Symbol	logFC	logCPM	PValue	FDR	description	cell type
ENSMUSG00000026473	Glul	-0.479565	6.97333	3.12815e-07	0.000307152	glutamate-ammonia ligase (glutamine synthetase) [Source:MGI Symbol;Acc:MGI:95739]	GlutamatergicNeurons
ENSMUSG00000028364	Tnc	-0.504893	7.21618	4.43147e-06	0.000901118	tenascin C [Source:MGI Symbol;Acc:MGI:101922]	RadialGlia
ENSMUSG00000048001	Hes5	-1.39758	3.17973	2.7217e-05	0.00187806	hairy and enhancer of split 5 (Drosophila) [Source:MGI Symbol;Acc:MGI:104876]	RadialGlia
ENSMUSG00000074637	Sox2	-0.905524	3.05727	3.08363e-05	0.00198413	SRY (sex determining region Y)-box 2 [Source:MGI Symbol;Acc:MGI:98364]	RadialGlia
ENSMUSG00000026728	Vim	0.582468	7.92459	9.18776e-05	0.00313694	vimentin [Source:MGI Symbol;Acc:MGI:98932]	RadialGlia
ENSMUSG00000032911	Cspg4	2.03219	3.6903	0.000142023	0.00383478	chondroitin sulfate proteoglycan 4 [Source:MGI Symbol;Acc:MGI:2153093]	OligodendrocytePrecursor
ENSMUSG00000020886	Dlg4	-0.413113	6.81194	0.0001442	0.00387536	discs, large homolog 4 (Drosophila) [Source:MGI Symbol;Acc:MGI:1277959]	MatureNeurons
ENSMUSG00000020052	Ascl1	-1.12936	3.72268	0.000154746	0.00405446	achaete-scute family bHLH transcription factor 1 [Source:MGI Symbol;Acc:MGI:96919]	IntermediateProgenitors
ENSMUSG00000026923	Notch1	-0.9136	5.40396	0.000170706	0.00425192	notch 1 [Source:MGI Symbol;Acc:MGI:97363]	NeuroepithelialCells
ENSMUSG00000031144	Syp	-0.449203	8.45861	0.000179739	0.00437042	synaptophysin [Source:MGI Symbol;Acc:MGI:98467]	MatureNeurons
ENSMUSG00000024304	Cdh2	-0.430018	6.7158	0.000236119	0.00503297	cadherin 2 [Source:MGI Symbol;Acc:MGI:88355]	RadialGlia
ENSMUSG00000039809	Gabbr2	-0.480364	5.18753	0.000324774	0.00595584	gamma-aminobutyric acid (GABA) B receptor, 2 [Source:MGI Symbol;Acc:MGI:2386030]	GABAergicNeurons
ENSMUSG00000029231	Pdgfra	1.94552	6.14427	0.000565407	0.00789716	platelet derived growth factor receptor, alpha polypeptide [Source:MGI Symbol;Acc:MGI:97530]	OligodendrocytePrecursor
ENSMUSG00000020932	Gfap	1.29495	2.8776	0.00058554	0.00807595	glial fibrillary acidic protein [Source:MGI Symbol;Acc:MGI:95697]	Astrocytes
ENSMUSG00000062380	Tubb3	-0.260783	6.98729	0.000632794	0.0084268	tubulin, beta 3 class III [Source:MGI Symbol;Acc:MGI:107813]	ImmatureNeurons
ENSMUSG00000005360	Slc1a3	-0.496416	4.94746	0.000634057	0.00843134	solute carrier family 1 (glial high affinity glutamate transporter), member 3 [Source:MGI Symbol;Acc:MGI:99917]	Astrocytes
ENSMUSG00000018774	Cd68	-0.898215	2.0461	0.000721355	0.00908236	CD68 antigen [Source:MGI Symbol;Acc:MGI:88342]	Microglia
ENSMUSG00000027168	Pax6	-0.261853	8.51833	0.000875795	0.0101928	paired box 6 [Source:MGI Symbol;Acc:MGI:97490]	RadialGlia
ENSMUSG00000028832	Stmn1	-0.342483	8.18126	0.00116142	0.012043	stathmin 1 [Source:MGI Symbol;Acc:MGI:96739]	ImmatureNeurons
ENSMUSG00000015222	Map2	-0.327493	9.30198	0.00124763	0.0126235	microtubule-associated protein 2 [Source:MGI Symbol;Acc:MGI:97175]	MatureNeurons
ENSMUSG00000030088	Aldh1l1	0.922963	1.0928	0.00126707	0.0127249	aldehyde dehydrogenase 1 family, member L1 [Source:MGI Symbol;Acc:MGI:1340024]	Astrocytes
ENSMUSG00000070570	Slc17a7	-0.61573	5.935	0.00139641	0.0134705	solute carrier family 17 (sodium-dependent inorganic phosphate cotransporter), member 7 [Source:MGI Symbol;Acc:MGI:1920211]	GlutamatergicNeurons
ENSMUSG00000039830	Olig2	-1.14176	1.12261	0.00144872	0.013725	oligodendrocyte transcription factor 2 [Source:MGI Symbol;Acc:MGI:1355331]	Oligodendrocytes
ENSMUSG00000005089	Slc1a2	-0.455935	7.8898	0.00160578	0.0144764	solute carrier family 1 (glial high affinity glutamate transporter), member 2 [Source:MGI Symbol;Acc:MGI:101931]	Astrocytes
ENSMUSG00000054252	Fgfr3	0.768229	1.18166	0.00161634	0.014542	fibroblast growth factor receptor 3 [Source:MGI Symbol;Acc:MGI:95524]	Astrocytes
ENSMUSG00000030310	Slc6a1	-0.342101	9.46445	0.00285281	0.0205208	solute carrier family 6 (neurotransmitter transporter, GABA), member 1 [Source:MGI Symbol;Acc:MGI:95627]	GABAergicNeurons
ENSMUSG00000022054	Nefm	-0.343347	2.96959	0.00392116	0.0248074	neurofilament, medium polypeptide [Source:MGI Symbol;Acc:MGI:97314]	MatureNeurons
ENSMUSG00000026787	Gad2	-0.416924	5.25217	0.00405771	0.0254055	glutamic acid decarboxylase 2 [Source:MGI Symbol;Acc:MGI:95634]	GABAergicNeurons
ENSMUSG00000037625	Cldn11	1.30529	5.43735	0.00448711	0.0270553	claudin 11 [Source:MGI Symbol;Acc:MGI:106925]	Oligodendrocytes
ENSMUSG00000024462	Gabbr1	-0.205402	6.90525	0.00648427	0.0337782	gamma-aminobutyric acid (GABA) B receptor, 1 [Source:MGI Symbol;Acc:MGI:1860139]	GABAergicNeurons
ENSMUSG00000030209	Grin2b	-0.222009	5.34266	0.00764137	0.0373457	glutamate receptor, ionotropic, NMDA2B (epsilon 2) [Source:MGI Symbol;Acc:MGI:95821]	GlutamatergicNeurons
ENSMUSG00000033208	S100b	0.872635	0.792232	0.00924742	0.0420328	S100 protein, beta polypeptide, neural [Source:MGI Symbol;Acc:MGI:98217]	Astrocytes
ENSMUSG00000038765	Lmx1b	0.703493	2.40844	0.0111188	0.0473409	LIM homeobox transcription factor 1 beta [Source:MGI Symbol;Acc:MGI:1100513]	DopaminergicNeurons
ENSMUSG00000025576	Rbfox3	-0.469484	2.24927	0.0120239	0.049638	RNA binding protein, fox-1 homolog (C. elegans) 3 [Source:MGI Symbol;Acc:MGI:106368]	MatureNeurons
ENSMUSG00000020396	Nefh	-0.411933	3.2568	0.0162696	0.0601229	neurofilament, heavy polypeptide [Source:MGI Symbol;Acc:MGI:97309]	MatureNeurons
ENSMUSG00000100241	Slc18a3	-0.544649	1.61594	0.0292565	0.0883293	solute carrier family 18 (vesicular monoamine), member 3 [Source:MGI Symbol;Acc:MGI:1101061]	CholinergicNeurons
ENSMUSG00000043301	Kcnj6	-0.45835	2.36176	0.0299394	0.0896933	potassium inwardly-rectifying channel, subfamily J, member 6 [Source:MGI Symbol;Acc:MGI:104781]	DopaminergicNeurons
ENSMUSG00000000303	Cdh1	0.502206	-0.164445	0.0353486	0.100017	cadherin 1 [Source:MGI Symbol;Acc:MGI:88354]	NeuroepithelialCells
ENSMUSG00000034701	Neurod1	-0.620066	7.55706	0.0354846	0.100266	neurogenic differentiation 1 [Source:MGI Symbol;Acc:MGI:1339708]	ImmatureNeurons
ENSMUSG00000023328	Ache	-0.296624	2.55335	0.0492541	0.124588	acetylcholinesterase [Source:MGI Symbol;Acc:MGI:87876]	CholinergicNeurons
ENSMUSG00000026395	Ptprc	0.259171	2.03306	0.0506432	0.126818	protein tyrosine phosphatase, receptor type, C [Source:MGI Symbol;Acc:MGI:97810]	Microglia
ENSMUSG00000019874	Fabp7	-0.351995	7.86756	0.0509464	0.127313	fatty acid binding protein 7, brain [Source:MGI Symbol;Acc:MGI:101916]	RadialGlia
ENSMUSG00000026959	Grin1	-0.200001	4.44849	0.0578248	0.139043	glutamate receptor, ionotropic, NMDA1 (zeta 1) [Source:MGI Symbol;Acc:MGI:95819]	GlutamatergicNeurons
ENSMUSG00000022528	Hes1	0.215677	4.01861	0.0673662	0.154468	hairy and enhancer of split 1 (Drosophila) [Source:MGI Symbol;Acc:MGI:104853]	RadialGlia
ENSMUSG00000040046	Tph1	-0.360586	2.57183	0.0853589	0.180972	tryptophan hydroxylase 1 [Source:MGI Symbol;Acc:MGI:98796]	SerotonergicNeurones
ENSMUSG00000037025	Foxa2	1.23225	-1.77439	0.0883289	0.184931	forkhead box A2 [Source:MGI Symbol;Acc:MGI:1347476]	DopaminergicNeurons
ENSMUSG00000031285	Dcx	-0.151874	6.17723	0.0925847	0.190919	doublecortin [Source:MGI Symbol;Acc:MGI:1277171]	ImmatureNeurons
ENSMUSG00000026826	Nr4a2	-0.166146	3.06732	0.111347	0.216852	nuclear receptor subfamily 4, group A, member 2 [Source:MGI Symbol;Acc:MGI:1352456]	DopaminergicNeurons
ENSMUSG00000045591	Olig3	0.779671	-1.23743	0.125561	0.236332	oligodendrocyte transcription factor 3 [Source:MGI Symbol;Acc:MGI:2149955]	Oligodendrocytes
ENSMUSG00000017652	Cd40	0.338611	1.62522	0.17525	0.299273	CD40 antigen [Source:MGI Symbol;Acc:MGI:88336]	Microglia
ENSMUSG00000108596	Itgam	0.559439	-1.14863	0.224038	0.358841	integrin alpha M [Source:MGI Symbol;Acc:MGI:96607]	Microglia
ENSMUSG00000004730	Adgre1	-0.189456	3.45551	0.294217	0.434844	adhesion G protein-coupled receptor E1 [Source:MGI Symbol;Acc:MGI:106912]	Microglia
ENSMUSG00000041607	Mbp	-0.145898	2.96493	0.312496	0.454205	myelin basic protein [Source:MGI Symbol;Acc:MGI:96925]	Oligodendrocytes
ENSMUSG00000028946	Hes3	0.442627	-1.27473	0.392155	0.534362	hairy and enhancer of split 3 (Drosophila) [Source:MGI Symbol;Acc:MGI:104877]	NeuroepithelialCells
ENSMUSG00000032446	Eomes	-0.0712867	3.78736	0.482804	0.618043	eomesodermin [Source:MGI Symbol;Acc:MGI:1201683]	IntermediateProgenitors
ENSMUSG00000000214	Th	0.25669	-0.605291	0.500731	0.633919	tyrosine hydroxylase [Source:MGI Symbol;Acc:MGI:98735]	DopaminergicNeurons
ENSMUSG00000052336	Cx3cr1	-0.147351	1.65728	0.664364	0.772575	chemokine (C-X3-C motif) receptor 1 [Source:MGI Symbol;Acc:MGI:1333815]	Microglia
ENSMUSG00000026103	Gls	0.0221799	7.42383	0.784305	0.862348	glutaminase [Source:MGI Symbol;Acc:MGI:95752]	GlutamatergicNeurons
ENSMUSG00000024397	Aif1	-0.0746499	0.161645	0.806787	0.878678	allograft inflammatory factor 1 [Source:MGI Symbol;Acc:MGI:1343098]	Microglia
ENSMUSG00000004891	Nes	-0.0291589	4.87966	0.810902	0.881697	nestin [Source:MGI Symbol;Acc:MGI:101784]	RadialGlia
ENSMUSG00000076439	Mog	0.0453225	1.36629	0.83635	0.899955	myelin oligodendrocyte glycoprotein [Source:MGI Symbol;Acc:MGI:97435]	Oligodendrocytes
ENSMUSG00000033006	Sox10	-0.0728739	-0.439725	0.875192	0.925669	SRY (sex determining region Y)-box 10 [Source:MGI Symbol;Acc:MGI:98358]	Oligodendrocytes
ENSMUSG00000030786	Itgam	0.089895	1.72001	0.919524	0.953381	integrin alpha M [Source:MGI Symbol;Acc:MGI:96607]	Microglia

## Sheet: S4a-GO terms
	Term	Ont	N	Up	Down	P.Up	P.Down	definition
GO:0097458	neuron part	CC	1505	164	455	0.999997	2.27521e-62	#N/A
GO:0043005	neuron projection	CC	1251	134	391	0.999992	4.01897e-57	A prolongation or process extending from a nerve cell, e.g. an axon or dendrite. [GOC:jl, http://www.cogsci.princeton.edu/~wn/]
GO:0042995	cell projection	CC	2005	248	515	0.999286	1.60158e-46	A prolongation or process extending from a cell, e.g. a flagellum or axon. [GOC:jl, http://www.cogsci.princeton.edu/~wn/]
GO:0120025	plasma membrane bounded cell projection	CC	1842	217	480	0.999938	6.93169e-45	#N/A
GO:0044421	extracellular region part	CC	3050	706	399	1.2778e-44	0.990736	#N/A
GO:0005576	extracellular region	CC	3330	753	436	4.18373e-44	0.993115	The space external to the outermost structure of a cell. For cells without external protective or external encapsulating structures this refers to space outside of the plasma membrane. This term covers the host cell environment outside an intracellular parasite. [GOC:go_curators]
GO:0007399	nervous system development	BP	1993	268	502	0.953588	1.35987e-42	The process whose specific outcome is the progression of nervous tissue over time, from its formation to its mature state. [GOC:dgh]
GO:0045202	synapse	CC	881	80	280	1	8.64477e-42	The junction between a nerve fiber of one neuron and another neuron, muscle fiber or glial cell. As the nerve fiber approaches the synapse it enlarges into a specialized structure, the presynaptic nerve ending, which contains mitochondria and synaptic vesicles. At the tip of the nerve ending is the presynaptic membrane; facing it, and separated from it by a minute cleft (the synaptic cleft) is a …
GO:0005615	extracellular space	CC	2870	665	368	1.13411e-41	0.996713	That part of a multicellular organism outside the cells proper, usually taken to be outside the plasma membranes, and occupied by fluid. [ISBN:0198547684]
GO:0031012	extracellular matrix	CC	461	180	50	6.54996e-39	0.990531	A structure lying external to one or more cells, which provides structural support for cells or tissues. [GOC:mah, NIF_Subcellular:nlx_subcell_20090513]
GO:0030182	neuron differentiation	BP	1257	157	350	0.990498	2.20338e-38	The process in which a relatively unspecialized cell acquires specialized features of a neuron. [GOC:mah]
GO:0044456	synapse part	CC	705	58	232	1	3.43225e-37	#N/A
GO:0048699	generation of neurons	BP	1395	184	373	0.953395	8.78142e-37	The process in which nerve cells are generated. This includes the production of neuroblasts and their differentiation into neurons. [GOC:nln]
GO:0022626	cytosolic ribosome	CC	104	72	3	1.8166e-36	0.999985	A ribosome located in the cytosol. [GOC:mtg_sensu]
GO:0022008	neurogenesis	BP	1489	202	389	0.902678	5.32337e-36	Generation of cells within the nervous system. [GO_REF:0000021, GOC:cls, GOC:curators, GOC:dgh, GOC:dph, GOC:jid, GOC:mtg_15jun06]
GO:0005515	protein binding	MF	7575	1162	1363	0.0120552	4.68015e-34	Interacting selectively and non-covalently with any protein or protein complex (a complex of two or more proteins that may include other nonprotein molecules). [GOC:go_curators]
GO:0048666	neuron development	BP	1046	133	297	0.971942	4.79995e-34	The process whose specific outcome is the progression of a neuron over time, from initial commitment of the cell to a specific fate, to the fully functional differentiated cell. [GOC:dph]
GO:0044464	cell part	CC	12959	1848	2075	0.997719	9.28434e-34	#N/A
GO:0005925	focal adhesion	CC	353	144	32	1.04435e-33	0.999132	Small region on the surface of a cell that anchors the cell to the extracellular matrix and that forms a point of termination of actin filaments. [ISBN:0124325653, ISBN:0815316208]
GO:0005623	cell	CC	12962	1849	2075	0.997502	1.21111e-33	The basic structural and functional unit of all organisms. Includes the plasma membrane and any external encapsulating structures such as the cell wall and cell envelope. [GOC:go_curators]
GO:0005924	cell-substrate adherens junction	CC	358	145	32	1.58567e-33	0.999386	#N/A
GO:0005578	proteinaceous extracellular matrix	CC	305	131	31	1.77193e-33	0.989222	A layer consisting mainly of proteins (especially collagen) and glycosaminoglycans (mostly as proteoglycans) that forms a sheet underlying or overlying cells such as endothelial and epithelial cells. The proteins are secreted by cells in the vicinity. An example of this component is found in Mus musculus. [GOC:mtg_sensu, ISBN:0198547684]
GO:0030055	cell-substrate junction	CC	363	145	32	9.75221e-33	0.999568	A cell junction that forms a connection between a cell and the extracellular matrix. [GOC:hb, GOC:mah]
GO:0036477	somatodendritic compartment	CC	853	97	254	0.998268	1.2569e-32	The region of a neuron that includes the cell body (cell soma) and the dendrite, but excludes the axon. [GOC:pad, GOC:PARL]
GO:0120036	plasma membrane bounded cell projection organization	BP	1304	156	343	0.998553	3.69756e-32	#N/A
GO:0031175	neuron projection development	BP	927	119	268	0.953877	4.50118e-32	The process whose specific outcome is the progression of a neuron projection over time, from its formation to the mature structure. A neuron projection is any process extending from a neural cell, such as axons or dendrites (collectively called neurites). [GOC:mah]
GO:0044463	cell projection part	CC	1042	98	291	1	5.95732e-32	#N/A
GO:0120038	plasma membrane bounded cell projection part	CC	1042	98	291	1	5.95732e-32	#N/A
GO:0030030	cell projection organization	BP	1335	159	348	0.998953	8.25089e-32	A process that is carried out at the cellular level which results in the assembly, arrangement of constituent parts, or disassembly of a prolongation or process extending from a cell, e.g. a flagellum or axon. [GOC:jl, GOC:mah, http://www.cogsci.princeton.edu/~wn/]
GO:0030424	axon	CC	482	41	169	0.999987	7.6834e-31	The long process of a neuron that conducts nerve impulses, usually away from the cell body to the terminals and varicosities, which are sites of storage and release of neurotransmitter. [GOC:nln, ISBN:0198506732]
GO:0005622	intracellular	CC	11546	1575	1888	1	4.84838e-30	The living contents of a cell; the matter contained within (but not including) the plasma membrane, usually taken to exclude large vacuoles and masses of secretory or ingested material. In eukaryotes it includes the nucleus and cytoplasm. [ISBN:0198506732]
GO:0005488	binding	MF	10875	1629	1801	0.0549083	4.88411e-30	#N/A
GO:0044424	intracellular part	CC	11446	1559	1866	1	9.98749e-28	#N/A
GO:0030425	dendrite	CC	582	65	184	0.994805	3.96701e-27	A neuron projection that has a short, tapering, often branched, morphology, receives and integrates signals from other neurons or from sensory stimuli, and conducts a nerve impulse towards the axon or the cell body. In most neurons, the impulse is conveyed from dendrites to axon via the cell body, but in some types of unipolar neuron, the impulse does not travel via the cell body. [GOC:dos, GOC:m…
GO:0043230	extracellular organelle	CC	2293	512	300	1.12926e-26	0.976817	#N/A
GO:0070062	extracellular exosome	CC	2271	506	294	4.24821e-26	0.985634	A vesicle that is released into the extracellular region by fusion of the limiting endosomal membrane of a multivesicular body with the plasma membrane. Extracellular exosomes, also simply called exosomes, have a diameter of about 40-100 nm. [GOC:BHF, GOC:mah, GOC:vesicles, PMID:15908444, PMID:17641064, PMID:19442504, PMID:19498381, PMID:22418571, PMID:24009894]
GO:1903561	extracellular vesicle	CC	2288	507	300	1.43396e-25	0.97421	Any vesicle that is part of the extracellular region. [GO_REF:0000064, GOC:pm, GOC:TermGenie, PMID:24769233]
GO:0048812	neuron projection morphogenesis	BP	573	64	177	0.994491	8.01036e-25	The process in which the anatomical structures of a neuron projection are generated and organized. A neuron projection is any process extending from a neural cell, such as axons or dendrites. [GOC:mah]
GO:0048858	cell projection morphogenesis	BP	592	69	181	0.986752	8.6184e-25	The process in which the anatomical structures of a cell projection are generated and organized. [GO_REF:0000021, GOC:mtg_15jun06]
GO:0120039	plasma membrane bounded cell projection morphogenesis	BP	588	67	180	0.991936	9.99359e-25	#N/A
GO:0016043	cellular component organization	BP	5057	710	944	0.937032	1.32567e-24	A process that results in the assembly, arrangement of constituent parts, or disassembly of a cellular component. [GOC:ai, GOC:jl, GOC:mah]
GO:0032990	cell part morphogenesis	BP	613	71	185	0.989643	1.38085e-24	The process in which the anatomical structures of a cell part are generated and organized. [GOC:mah]
GO:0005912	adherens junction	CC	454	152	61	1.38384e-24	0.743822	A cell junction at which anchoring proteins (cadherins or integrins) extend through the plasma membrane and are attached to actin filaments. [GOC:mah, http://www.vivo.colostate.edu/hbooks/cmb/cells/pmemb/junctions_a.html, ISBN:0198506732]
GO:0048731	system development	BP	3779	656	741	8.11553e-08	4.00817e-24	The process whose specific outcome is the progression of an organismal system over time, from its formation to the mature structure. A system is a regularly interacting or interdependent group of organs or tissues that work together to carry out a given biological process. [GOC:dph, GOC:jid]
GO:0007275	multicellular organism development	BP	4233	719	812	5.32804e-07	7.27497e-24	The biological process whose specific outcome is the progression of a multicellular organism over time from an initial condition (e.g. a zygote or a young adult) to a later condition (e.g. a multicellular animal or an aged adult). [GOC:dph, GOC:ems, GOC:isa_complete, GOC:tb]
GO:0022625	cytosolic large ribosomal subunit	CC	54	41	1	7.45017e-24	0.999778	The large subunit of a ribosome located in the cytosol. [GOC:mtg_sensu]
GO:0070161	anchoring junction	CC	469	153	63	1.94764e-23	0.747486	#N/A
GO:0043025	neuronal cell body	CC	609	65	181	0.998663	3.12651e-23	The portion of a neuron that includes the nucleus, but excludes cell projections such as axons and dendrites. [GOC:go_curators]
GO:0048667	cell morphogenesis involved in neuron differentiation	BP	530	62	164	0.980814	3.82045e-23	The process in which the structures of a neuron are generated and organized. This process occurs while the initially relatively unspecialized cell is acquiring the specialized features of a neuron. [GOC:dph, GOC:tb]
GO:0050896	response to stimulus	BP	6661	1197	1018	4.35144e-23	0.00434174	Any process that results in a change in state or activity of a cell or an organism (in terms of movement, secretion, enzyme production, gene expression, etc.) as a result of a stimulus. The process begins with detection of the stimulus and ends with a change in state or activity or the cell or organism. [GOC:ai, GOC:bf]
GO:0044297	cell body	CC	681	75	195	0.998125	7.67919e-23	The portion of a cell bearing surface projections such as axons, dendrites, cilia, or flagella that includes the nucleus, but excludes all cell projections. [GOC:go_curators]
GO:0030198	extracellular matrix organization	BP	191	84	22	1.04471e-22	0.896563	A process that is carried out at the cellular level which results in the assembly, arrangement of constituent parts, or disassembly of an extracellular matrix. [GOC:mah]
GO:0043062	extracellular structure organization	BP	192	84	22	1.59535e-22	0.901576	#N/A
GO:0098793	presynapse	CC	342	24	120	0.999997	3.39681e-22	The part of a synapse that is part of the presynaptic cell. [GOC:dos]
GO:0038023	signaling receptor activity	MF	1277	312	80	4.77535e-22	1	Receiving a signal and transmitting the signal in the cell to initiate a change in cell activity. A signal is a physical entity or change in state that is used to transfer information in order to trigger a response. [GOC:bf, GOC:signaling]
GO:0004872	receptor activity	MF	1439	342	110	5.07192e-22	1	Combining with an extracellular or intracellular messenger to initiate a change in cell activity. [GOC:ceb, ISBN:0198506732]
GO:0071840	cellular component organization or biogenesis	BP	5213	729	955	0.955668	5.34172e-22	#N/A
GO:0044420	extracellular matrix component	CC	122	63	10	6.61994e-22	0.986914	#N/A
GO:0004888	transmembrane signaling receptor activity	MF	1190	295	69	7.44926e-22	1	Combining with an extracellular or intracellular signal and transmitting the signal from one side of the membrane to the other to initiate a change in cell activity or state as part of signal transduction. [GOC:go_curators, Wikipedia:Transmembrane_receptor]
GO:0060089	molecular transducer activity	MF	1490	350	122	1.25428e-21	1	#N/A
GO:0032502	developmental process	BP	4908	849	906	4.06341e-10	1.41169e-21	A biological process whose specific outcome is the progression of an integrated living unit: an anatomical structure (which may be a subcellular structure, cell, tissue, or organ), or organism over time from an initial condition to a later condition. [GOC:isa_complete]
GO:0033267	axon part	CC	219	15	88	0.999894	4.95196e-21	#N/A
GO:0048468	cell development	BP	1909	312	417	0.0155978	5.40749e-21	The process whose specific outcome is the progression of the cell over time, from its formation to the mature structure. Cell development does not include the steps involved in committing a cell to a specific fate. [GOC:go_curators]
GO:0004871	signal transducer activity	MF	1509	351	120	6.25653e-21	1	Conveys a signal across a cell to trigger a change in cell function or state. A signal is a physical entity or change in state that is used to transfer information in order to trigger a response. [GOC:go_curators]
GO:0030154	cell differentiation	BP	3334	567	654	1.32037e-05	8.48971e-21	The process in which relatively unspecialized cells, e.g. embryonic or regenerative cells, acquire specialized structural and/or functional features that characterize the cells, tissues, or organs of the mature organism or some other relatively stable phase of the organism's life history. Differentiation includes the processes involved in commitment of a cell to a specific fate and its subsequent…
GO:0003735	structural constituent of ribosome	MF	145	68	4	1.61142e-20	1	The action of a molecule that contributes to the structural integrity of the ribosome. [GOC:mah]
GO:0048869	cellular developmental process	BP	3492	602	678	9.91474e-07	1.71308e-20	#N/A
GO:0099600	transmembrane receptor activity	MF	1225	297	78	1.8954e-20	1	#N/A
GO:0000902	cell morphogenesis	BP	914	152	234	0.0478109	3.27146e-20	The developmental process in which the size or shape of a cell is generated and organized. [GOC:clt, GOC:dph, GOC:go_curators, GOC:tb]
GO:0048856	anatomical structure development	BP	4587	791	849	4.98981e-09	3.73013e-20	The biological process whose specific outcome is the progression of an anatomical structure from an initial condition to its mature state. This process begins with the formation of the structure and ends with the mature structure, whatever form that may be including its natural destruction. An anatomical structure is any biological entity that occupies space and is distinguished from its surround…
GO:0032501	multicellular organismal process	BP	6020	1084	1005	4.03476e-20	1.55142e-10	#N/A
GO:0061564	axon development	BP	430	52	135	0.947555	7.74566e-20	The progression of an axon over time. Covers axonogenesis (de novo generation of an axon) and axon regeneration (regrowth), as well as processes pertaining to the progression of the axon over time (fasciculation and defasciculation). [GOC:dph, GOC:pg, GOC:pr]
GO:0098794	postsynapse	CC	456	34	140	0.999999	1.47685e-19	The part of a synapse that is part of the post-synaptic cell. [GOC:dos]
GO:0097060	synaptic membrane	CC	304	21	106	0.999992	1.63816e-19	A specialized area of membrane on either the presynaptic or the postsynaptic side of a synapse, the junction between a nerve fiber of one neuron and another neuron or muscle fiber or glial cell. [GOC:BHF, PMID:20410104]
GO:0043229	intracellular organelle	CC	10083	1368	1645	1	2.3302e-19	Organized structure of distinctive morphology and function, occurring within the cell. Includes the nucleus, mitochondria, plastids, vacuoles, vesicles, ribosomes and the cytoskeleton. Excludes the plasma membrane. [GOC:go_curators]
[truncated: 425 more rows]

## Sheet: S4b-KEGG terms
	Pathway	N	Up	Down	P.Up	P.Down
[truncated: 100 more rows]

## Sheet: S5-DEgenes-Vegf correlations
Correlation	Vegfc	Vegfd	Vegfa		Adjusted p-value	Vegfc	Vegfd	Vegfa
[truncated: 5,584 more rows]

[truncated: 2 more sheets: S6-BloodVesselDevRef, S7-BloodVesselDev-Vegf correlat]
